# Supplementary material for: Accelerated reprogramming of hiPSCs into functional brain endothelial-like cells using multiplexed CRISPR activation
Source: Sci Rep. 2026 Apr 9;16:16731. doi: 10.1038/s41598-026-46961-5 (PMC13223295; doi:10.1038/s41598-026-46961-5)
Supplement: Supplementary file 1 — Supplementary Information 1. [file 41598_2026_46961_MOESM1_ESM.csv]

Gene	Ctrl iBEC1	Ctrl iBEC2	Ctrl iBEC3	Ctrl iBEC RA-1	Ctrl iBEC RA-2	Ctrl iBEC RA-3	hBMEC-P7-a	hBMEC-P7-CELL	hBMEC-P7-b	Caco2-1	Caco2-3	Caco2-2	3TFiBECR1	3TFiBECR2	4EGiBECR1	4EGiBECR2
FLT1	134	88	112	24	104	52	25	25	23	0	0	0	2	2	3	4
VWF	24	15	20	10	90	69	877	552	912	0	0	3	3	3	0	0
SPTBN1	11243	12574	10681	7080	12700	10269	55	38	50	154	158	162	61	58	100	98
EPAS1	36395	25782	35759	9531	19503	17522	199	62	183	58	63	71	73	68	404	400
ARHGAP29	5260	5305	6058	2834	5538	5032	41	34	26	8	9	10	47	46	79	78
SEC14L1	1514	1683	1061	918	1919	1309	273	140	264	20	23	23	34	35	25	29
ERG	8	6	4	1	5	4	80	54	77	0	0	0	13	14	6	5
PTPRB	304	302	197	64	491	283	23	14	18	3	3	3	0	0	0	0
PECAM1	2	7	2	2	30	29	383	402	322	2	2	11	0	0	0	1
ADGRF5	22	18	9	2	14	8	62	41	51	0	0	0	0	0	0	0
PODXL	50	66	48	52	92	64	124	113	116	24	26	33	200	192	527	511
ADGRL4	86	107	50	53	85	31	64	170	61	0	0	1	1	0	0	0
EGFL7	132	184	150	99	239	177	923	924	944	108	109	94	19	23	14	12
ENG	311	443	225	162	498	299	401	597	447	0	0	1	1	1	1	1
ITGA11	1414	2141	1697	1002	2163	2020	7	0	7	0	0	0	0	0	1	0
SPARCL1	4	3	5	1	3	4	0	0	0	1	0	2	3	1	3	2
A2M	103	129	130	20	56	56	7	1	6	1	1	1	1	1	1	2
NEDD9	1435	1826	1376	773	1738	1932	12	8	11	23	15	21	110	110	34	34
EMCN	2	1	0	0	2	1	117	100	85	0	0	0	0	0	0	0
NOSTRIN	14	27	16	12	9	10	0	0	0	23	24	25	0	0	0	0
CLDN5	0	1	0	0	3	7	350	336	397	0	0	0	0	0	43	40
BTNL9	0	0	2	0	0	3	0	0	1	3	2	2	0	0	0	0
NOTCH4	13	25	6	7	19	17	63	44	62	0	0	1	1	1	1	1
KANK3	20	28	37	9	48	17	50	28	64	0	1	0	1	1	1	0
TEK	2	9	12	5	18	12	26	27	22	0	0	0	14	13	20	19
CYYR1	80	96	61	63	118	81	9	5	9	0	0	0	11	11	12	11
TIMP3	13481	15408	10890	7355	17694	14860	2	0	2	90	95	96	1	1	4	5
LIMS2	294	126	147	49	141	125	12	9	10	2	2	1	2	3	3	3
SLCO4A1	10	6	10	4	9	2	3	4	3	12	13	14	0	1	0	0
RASIP1	20	21	20	11	36	17	73	71	83	0	0	1	1	1	1	2
CD34	2	3	0	0	3	5	158	40	150	0	0	0	1	1	0	0
ESAM	7	29	5	18	15	10	401	370	403	5	5	7	0	1	0	0
RGCC	41	51	48	9	31	39	347	177	374	20	17	21	3	3	2	2
TIE1	32	19	16	44	59	41	490	297	518	0	0	3	1	1	0	0
CAVIN2	9	39	35	15	35	31	103	64	89	0	0	1	0	0	0	0
CDH5	47	78	12	66	123	76	451	350	455	1	0	1	0	0	1	1
CD59	6906	11231	6490	3465	9739	8825	1352	1847	1223	209	222	232	74	73	103	106
CALCRL	4	5	1	5	6	10	114	62	93	0	0	0	0	0	0	0
PCAT19	0	1	0	0	1	1	73	61	65	0	0	1	0	0	0	0
IFNGR1	954	1054	979	473	825	878	24	23	20	167	179	221	21	22	31	31
RAMP2	1	10	4	5	14	5	86	18	95	5	9	7	15	14	4	5
TM4SF19	0	0	0	1	0	0	0	0	0	0	0	0	0	0	0	0
ROBO4	4	2	0	1	9	5	210	215	220	0	0	1	0	0	0	0
GNG11	17	44	25	29	82	45	601	612	575	0	0	1	4	4	1	1
WARS1	1	0	0	0	0	0	140	88	136	43	38	53	69	66	86	85
CAV1	3633	3090	2506	834	3018	2701	947	602	814	7	6	8	3	3	2	2
VAMP5	32	70	35	26	67	45	522	427	508	43	43	53	1	4	1	4
TICAM2	2	2	0	0	0	3	1	0	0	0	0	0	0	0	0	0
MCRIP2P2	0	0	0	0	0	0	0	0	0	0	0	0	0	0	0	0
SOX18	3	0	5	2	2	9	240	196	332	0	0	0	0	0	0	0
HYAL2	1416	1772	1485	799	1850	1658	402	459	426	53	68	62	50	53	40	44
RAMP3	0	0	0	0	0	1	0	0	0	0	0	0	2	1	3	2
FAM107A	0	1	1	0	1	3	4	3	5	0	0	0	0	1	0	0
ACVRL1	1	0	1	1	3	10	258	249	263	0	0	0	0	0	0	0
TMEM204	156	94	188	11	66	33	37	26	38	0	0	0	0	0	0	0
KDR	89	186	104	153	249	197	96	81	83	0	0	0	6	5	2	2
S1PR1	12	34	12	24	33	24	99	71	88	0	0	0	1	1	0	0
CD93	6	18	12	4	28	15	190	115	162	0	0	1	0	0	0	0
TMEM88	7	2	7	2	10	5	14	6	11	1	1	1	41	37	37	41
TNFSF10	1	1	4	0	2	3	20	6	18	26	20	22	0	0	0	0
CAV2	1768	1521	1228	443	1359	1340	207	112	188	20	19	20	1	2	1	1
SLCO2A1	3451	1931	4394	454	1357	1202	0	0	0	2	3	2	7	7	23	20
CLEC14A	0	0	1	1	8	10	520	251	551	0	0	1	1	1	0	0
RNASE10	0	1	1	1	0	0	1	0	0	0	0	0	0	0	0	0
TINAGL1	3879	7308	3422	5859	13731	10230	180	194	202	85	81	90	4	3	11	9
THBD	770	819	1064	125	673	627	5	3	6	0	0	0	1	1	2	1
ABCA4	177	205	198	121	237	201	1	2	1	0	0	0	13	17	14	11
TCIM	1373	1494	1244	1005	1829	1976	16	6	15	3	3	2	0	0	15	13
CD36	4	3	4	1	1	2	0	0	0	0	0	1	2	1	0	0
FCN3	2	2	0	1	0	0	0	0	0	0	0	0	0	0	0	0
RBP7	47	45	28	47	50	61	0	0	0	2	3	1	1	2	1	1
TMEM100	23	66	10	30	52	48	0	0	0	0	0	0	2	1	6	7
AQP11	9	13	9	10	28	11	1	0	0	35	35	40	2	1	2	2
FABP4	0	2	1	0	3	1	292	89	300	0	0	1	0	0	0	0
