# Supplementary material for: Accelerated reprogramming of hiPSCs into functional brain endothelial-like cells using multiplexed CRISPR activation
Source: Sci Rep. 2026 Apr 9;16:16731. doi: 10.1038/s41598-026-46961-5 (PMC13223295; doi:10.1038/s41598-026-46961-5)
Supplement: Supplementary file 2 — Supplementary Information 2. [file 41598_2026_46961_MOESM2_ESM.csv]

Gene	Ctrl iBEC1	Ctrl iBEC2	Ctrl iBEC3	Ctrl iBEC RA-1	Ctrl iBEC RA-2	Ctrl iBEC RA-3	Caco2-1	Caco2-2	Caco2-3	3TFiBECR1	3TFiBECR2	4EGiBECR1	4EGiBECR2	hBMEC-P7-a	hBMEC-P7-b	hBMEC-P7-CELL
TRPM3	16	15	16	5	5	15	15278	5675	14192	0	0	0	0	0	0	11
HTR2C	1	0	0	0	2	0	1	0	1	232	428	563	561	2	1	1
CLIC6	19	20	5	5	19	23	0	0	0	8	22	0	4	0	0	0
TRMT9B	32	36	28	16	45	24	1	0	0	251	314	84	79	0	0	0
SLC13A4	10	9	12	13	13	15	0	0	0	61	114	35	32	0	0	0
NWD1	2	1	2	0	5	2	0	0	0	0	7	0	3	0	0	0
PRLR	103	74	219	45	73	92	1192	653	1185	232	315	291	323	0	0	0
PIP5K1B	25	23	29	31	30	29	341	175	388	17	23	29	29	1	0	1
SULF1	1003	1990	1013	748	1603	1802	2	0	3	1679	2207	2884	3056	10	12	0
OTX2-AS1	0	0	1	0	1	1	0	0	0	143	196	41	34	0	0	0
VAT1L	41	51	42	38	75	40	0	0	0	773	1104	767	785	46	50	72
SLC39A12	0	0	0	0	0	0	0	0	0	1	2	0	0	0	0	0
DNAH11	10	11	10	4	7	6	29	16	44	25	29	70	93	9	7	18
PLD5P1	6	4	5	6	2	3	25	2	12	13	20	11	16	9	1	2
CFAP54	6	9	5	1	10	5	1	0	0	8	5	2	0	376	313	356
ENPP2	1	12	1	2	8	11	1	1	6	105	166	154	138	39	36	3
SLC24A4	2	8	4	1	4	4	0	0	0	30	43	3	11	2	4	0
GRM8	2	4	2	3	3	1	1	0	0	40	46	37	47	1	0	2
ROR2	818	563	871	224	685	568	2	1	2	932	1314	875	903	0	0	0
GALNT11	741	818	616	491	915	738	835	430	932	832	1181	948	1077	362	333	327
ARMC3	1	2	1	1	8	4	5	1	1	5	3	3	1	0	0	0
PCAT18	0	0	0	0	0	0	0	0	0	2	0	0	0	0	0	0
TMEM72-AS1	5	6	4	2	7	10	7	5	1	6	2	5	1	4	6	0
SLC16A10	32	29	39	31	35	32	847	369	805	128	198	178	183	0	0	0
PCP4	1	0	4	1	2	1	0	0	0	1	0	0	0	0	0	0
DNAH7	5	5	7	6	13	7	4	1	2	9	21	13	19	1	2	0
NT5DC1	0	0	0	0	2	1	1222	635	1255	601	856	553	630	77	100	133
PHACTR2	6	5	1	2	7	4	751	458	844	457	630	1018	1104	623	407	403
RMST	6	5	1	2	7	4	0	0	1	59	97	16	11	0	0	0
TRPV4	96	98	97	61	131	100	0	0	1	77	102	80	59	239	250	226
CUX2	0	0	0	0	0	0	0	1	1	180	243	135	140	0	0	0
HYDIN	3	5	3	1	5	10	5	1	4	16	19	8	7	0	0	0
CFAP43	9	3	7	3	9	5	28	5	14	51	74	45	30	2	0	0
SLC4A10	0	1	0	0	2	1	0	0	1	92	120	12	26	0	0	0
SNTB1	56	45	54	49	41	32	2199	1219	2269	108	165	182	188	37	38	51
FYB2	3	7	7	2	5	4	198	82	159	95	134	68	72	0	0	0
FGFR2	587	457	535	485	527	441	741	423	929	1957	2730	3785	3883	1	0	1
TPD52L1	185	220	153	207	220	199	912	468	919	110	130	269	272	15	16	8
SPAG17	8	9	6	1	12	8	2	0	0	16	25	13	27	1	0	0
SLC20A2	1029	899	620	594	935	816	2008	1004	1995	1059	1482	1614	1624	277	232	327
ATP2B2	1	4	2	2	3	4	0	0	1	2	7	2	1	1	0	1
SLC2A12	53	499	80	394	678	586	54	22	24	207	292	403	415	13	8	10
CRPPA	62	61	56	33	74	61	142	82	143	123	113	107	116	14	18	8
ABCA4	177	205	198	121	237	201	7	1	10	499	746	519	529	44	49	48
PROS1	35	59	37	42	74	57	2483	1213	2485	600	786	339	323	196	121	122
CRYBG1	88	96	57	40	126	90	680	372	788	70	117	84	72	423	358	301
AHCYL2	363	424	334	256	555	429	549	288	601	423	638	416	424	294	247	170
LRRIQ1	13	26	11	15	36	25	0	0	0	73	98	64	76	7	5	11
DNAH6	10	22	11	16	19	15	64	27	71	82	89	47	45	0	0	0
STK39	391	516	269	263	558	462	608	311	650	108	156	81	105	159	137	202
LINC00880	1	5	0	0	3	0	3	0	4	0	0	0	0	1	0	2
PRDM16	0	1	0	0	0	0	187	66	167	7	10	1	3	0	0	0
ADGRV1	155	160	150	72	202	150	435	211	390	814	1219	370	424	5	5	2
MED12L	105	120	111	69	127	135	31	26	53	829	1100	1397	1313	5	7	4
GPR155	9	6	6	1	10	2	24	17	24	10	10	75	63	25	22	31
ITPKB	0	0	0	0	0	0	85	33	109	352	566	176	171	1769	1839	1135
OCA2	6	4	5	4	13	10	75	45	118	7	3	4	7	0	0	0
NEK11	77	59	60	44	96	77	43	19	37	38	66	68	61	23	23	20
DOCK8	85	99	65	64	99	85	271	139	273	73	106	203	205	22	22	45
COL9A1	3	3	1	0	2	2	0	0	0	223	348	58	68	0	0	0
STIM2	285	312	241	234	363	281	456	210	441	341	459	525	502	111	123	176
GALNT17	55	57	97	22	55	64	0	0	0	283	418	356	429	0	0	0
CA12	25	22	28	11	23	19	2193	1092	2492	112	178	198	248	7	5	13
METRN	876	851	706	426	1097	884	224	108	291	216	337	94	98	307	475	597
SLC16A12	5	12	3	5	14	14	0	1	0	26	51	39	41	0	0	0
STK33	13	17	14	23	28	29	0	1	0	195	282	133	123	19	17	20
PDZD2	106	145	62	128	237	135	29	11	23	351	519	620	680	47	58	13
SPEF2	21	23	15	12	39	30	31	15	19	89	151	123	96	18	11	23
SHANK2	964	642	826	292	764	627	1605	802	1745	866	1235	1001	1038	0	0	1
HDAC9	93	132	53	121	166	146	25	18	23	106	152	20	25	31	28	31
ADCY9	312	242	235	102	242	183	663	309	768	30	54	45	55	138	185	79
DCDC1	2	6	1	1	5	4	4	2	2	25	28	15	13	0	0	0
WDR49	1	2	0	0	0	1	0	0	0	2	0	0	0	1	0	0
CCDC30	16	31	12	17	51	18	31	5	13	131	174	124	126	13	12	2
CNNM2	71	111	85	75	137	109	306	158	370	501	716	491	561	76	58	57
SLC4A5	12	3	5	3	14	6	24	9	24	16	24	17	13	0	3	0
LGI1	93	80	130	32	73	90	0	0	0	290	456	35	51	0	0	0
EYA1	153	224	148	191	370	290	2	3	1	256	400	354	338	0	0	0
POU2AF1	0	2	0	0	1	1	18	7	26	8	11	1	2	0	0	0
GRAMD1B	49	79	47	44	72	74	2235	1114	2195	655	977	285	280	96	66	35
ANKRD30BL	0	0	1	0	0	1	0	0	0	0	0	0	0	0	0	0
FBLN1	31139	34692	38339	12280	35468	29589	11008	5929	13150	1463	2052	4013	4212	8	5	14
CFAP44	0	0	1	0	0	1	103	34	72	134	218	134	122	34	48	52
RBM47	839	1424	702	959	1742	1516	4324	2142	4267	1196	1647	1773	1774	1	0	3
NHSL2	1243	905	1028	697	1488	998	0	2	0	298	478	396	463	774	556	507
ARMC2	39	38	33	20	41	36	21	6	19	36	56	49	53	34	18	28
CHST11	1192	1348	1169	375	1234	913	1	2	2	213	287	182	208	195	192	299
SFRP1	22803	25251	18412	11369	26592	20620	12	0	0	1189	1591	2467	2657	501	510	386
SPATA17	5	8	3	17	12	8	10	2	7	62	71	20	20	0	0	0
DENND2A	914	600	763	283	935	608	15	6	16	360	536	219	209	3	1	2
LINC01088	3	2	3	5	3	5	4	0	0	2	1	8	12	7	2	4
RFX2	63	64	45	29	70	45	113	64	128	62	93	44	40	114	120	82
RYR3-DT	3	2	2	0	2	0	0	0	0	0	0	1	0	0	0	0
