# Supplementary material for: Accelerated reprogramming of hiPSCs into functional brain endothelial-like cells using multiplexed CRISPR activation
Source: Sci Rep. 2026 Apr 9;16:16731. doi: 10.1038/s41598-026-46961-5 (PMC13223295; doi:10.1038/s41598-026-46961-5)
Supplement: Supplementary file 3 — Supplementary Information 3. [file 41598_2026_46961_MOESM3_ESM.xlsx]

## Sheet: TPM
	EMFBS687_S15	EMFBS551_S16	EMFBS-RA1155_S7	EMFBS-RA1491_S6	EMFBS-RA1324_S5	EMFBS343_S14
gene_id	TPM	TPM	TPM	TPM	TPM	TPM
ENSG00000000003.16	27.74	43.52	57.75	45.52	45.4	26.66
ENSG00000000005.6	0	0	0	0	0.07	0.09
ENSG00000000419.14	45.45	49.87	47.88	44.62	46.23	46.39
ENSG00000000457.14	6.4	6	8.42	5.5	6.34	5.04
ENSG00000000460.17	8.03	11.18	19.3	8.33	16.32	9.82
ENSG00000000938.13	0	0.09	0	0.15	0	0.15
ENSG00000000971.17	0.04	0.06	0	0	0	0.06
ENSG00000001036.14	35.39	36.12	44.31	33.84	37.1	40.89
ENSG00000001084.13	14.18	12.99	26.88	11.69	13.77	13.24
ENSG00000001167.15	18.84	24.26	30.19	23.77	26.31	19.91
ENSG00000001460.18	4.52	5.65	5.93	3.42	4.71	5.28
ENSG00000001461.17	21.07	15.48	12.32	17.56	14.69	19.59
ENSG00000001497.18	22.41	28.5	33.86	23.95	28.97	24.69
ENSG00000001561.7	0.27	0.31	0.54	0.4	0.79	0.43
ENSG00000001617.12	45.84	37.75	32.89	40.31	41.27	37.58
ENSG00000001626.18	0.13	0.04	0.67	0.22	0.52	0.05
ENSG00000001629.10	18.32	17.66	30.42	31.27	23.92	20.83
ENSG00000001630.18	57.17	65.6	46.98	50.37	36.09	57.17
ENSG00000001631.17	9.38	10.86	17.41	8.94	13.09	11.96
ENSG00000002016.18	3.92	8.32	8.15	2.92	8.89	6.06
ENSG00000002079.15	0.1	0.22	0.55	0.27	0.44	0.18
ENSG00000002330.14	57.66	52.83	54.33	58.69	65.19	51.76
ENSG00000002549.13	23.42	29.35	32.62	26.73	25.22	27.96
ENSG00000002586.20	285.56	211.61	134.04	209.01	202.92	259.7
ENSG00000002587.10	8.04	2.93	4.33	4.62	3.81	4.57
ENSG00000002726.21	0.18	0.18	0.18	0.15	0.29	0.16
ENSG00000002745.13	0	0.14	0.11	0.33	0.42	0.03
ENSG00000002746.15	0	0.05	0.1	0.02	0.06	0.4
ENSG00000002822.16	24.84	29.76	32.31	26.81	32.66	28.43
ENSG00000002834.19	292.07	283.02	289.55	292.78	277.74	324.44
ENSG00000002919.15	15.57	21.07	20.4	21.37	18.03	13.38
ENSG00000002933.9	16.84	9.64	5.26	10.43	7.72	9.86
ENSG00000003056.8	83.86	91.5	122.16	101.39	93.68	87.57
ENSG00000003096.15	1.46	1.63	2.08	1.61	1.3	1.32
ENSG00000003137.9	106.14	93.88	121.45	117.83	125.03	48.23
ENSG00000003147.19	10.04	12.62	14.33	15.87	15.07	11.35
ENSG00000003249.15	23.5	20.95	24.44	22.82	26.57	22.3
ENSG00000003393.16	12.2	16.25	19.53	15.7	18.85	16.89
ENSG00000003400.16	0.13	0.44	0.49	0.23	0.35	0.46
ENSG00000003402.21	37.91	42.82	40.38	42.43	42.24	49.8
ENSG00000003436.16	39.61	43.78	44.54	32.94	36.26	34.58
ENSG00000003509.16	10.8	9.76	12.88	10.98	10.13	12.54
ENSG00000003756.17	84.68	103.15	97.64	90.45	91.27	87.05
ENSG00000003987.14	0.95	0.55	1.18	1.05	0.82	0.68
ENSG00000003989.18	9.33	7.59	11.14	6.87	6.45	10.81
ENSG00000004059.11	343.43	308.7	282.71	302.76	303.77	311.96
ENSG00000004139.14	0.79	0.78	1.35	1.37	1.41	0.48
ENSG00000004142.12	51.17	54.39	59.07	52.02	48.46	49.83
ENSG00000004399.13	91	62.58	58.92	52.3	53.95	81.37
ENSG00000004455.18	83.82	98.99	112.03	94.7	95.19	97.46
ENSG00000004468.13	0.02	0.14	0.03	0.03	0.08	0.08
ENSG00000004478.8	47.95	61.61	73.43	53.25	57.48	76.23
ENSG00000004487.18	80.67	95.23	114.95	92.6	98.49	78.26
ENSG00000004534.15	55.86	57.15	54.29	61.99	71.34	65.82
ENSG00000004660.15	0.87	0.63	0.68	0.74	1.11	1.11
ENSG00000004700.16	26.13	24.61	26.52	21.55	20.86	27.08
ENSG00000004766.17	13.74	12.87	14.41	11.75	12.29	13.38
ENSG00000004776.13	8.83	6.35	4.61	7.42	5.39	7.75
ENSG00000004777.19	17.2	18.95	9.56	16.31	15.35	20.58
ENSG00000004779.10	130.29	139.61	181.76	131.78	137.41	128.62
ENSG00000004799.8	3.02	1.22	1.03	0.87	1.31	0.82
ENSG00000004809.14	0.12	0.04	0	0.11	0.18	0.42
ENSG00000004838.14	0.33	0	0	0.28	0.43	0
ENSG00000004846.17	0.02	0	0.08	0	0	0
ENSG00000004848.8	0.04	0	0	0	0	0.03
ENSG00000004864.14	19.83	25.33	31.59	27.23	32.13	23.58
ENSG00000004866.22	29.66	28.36	27.49	27.54	25.96	33.13
ENSG00000004897.12	42.12	47.41	49.52	42.46	40.43	40.38
ENSG00000004939.16	0.03	0.09	0.03	0.1	0.04	0.06
ENSG00000004948.16	0.12	0.12	0.1	0.03	0.05	0.11
ENSG00000004961.15	18.89	22.05	20.54	25.23	19.85	24.47
ENSG00000004975.12	35.68	41.64	47.06	39.79	44.35	35.62
ENSG00000005001.10	80.2	67.27	47.53	78.06	70.64	36.64
ENSG00000005007.14	45.69	50.81	55.34	49.86	49.12	47.65
ENSG00000005020.13	21.95	21.39	35.64	36.88	35.28	14.71
ENSG00000005022.6	221.82	254.13	298.68	220.99	255.43	258.23
ENSG00000005059.16	14.92	21.05	10.79	13.17	17.04	20.46
ENSG00000005073.6	0.05	0.04	0	0.05	0.08	0.05
ENSG00000005075.16	62.15	65.85	80.12	65.39	65.77	64.19
ENSG00000005100.13	10.92	13.15	15.33	11.14	11.28	13.2
ENSG00000005102.14	2.75	1.12	0.46	0.4	0.59	4.08
ENSG00000005108.17	0.56	0.78	1.13	0.83	0.67	0.38
ENSG00000005156.12	23.49	23.2	25.9	28.01	27.9	24.66
ENSG00000005175.10	16.07	24.03	26.9	21.13	21.25	21.26
ENSG00000005187.12	6.32	19.17	46.7	36.26	33.58	6.6
ENSG00000005189.20	2.35	2.09	2.19	2.25	1.55	2.84
ENSG00000005194.15	55.89	60.45	83.81	63.22	58.97	55.67
ENSG00000005206.17	58.92	61.15	53.13	66.21	79.73	47.17
ENSG00000005238.20	37.55	34.72	30.05	33.84	40.07	32.02
ENSG00000005243.10	7.66	3.21	3.35	4.89	3.74	6.14
ENSG00000005249.14	2.3	2.49	2.34	2.74	2.73	2.07
ENSG00000005302.19	21.76	18.43	19.61	19.05	19.15	18.28
ENSG00000005339.15	26.06	29.2	28.65	25.62	24.6	22.52
ENSG00000005379.17	6.58	4.25	5.53	7.82	6.95	4.49
ENSG00000005381.9	0	0	0	0.03	0.04	0
ENSG00000005421.9	0	0.2	0.41	0	0	0
ENSG00000005436.14	10.89	9.58	17.36	10.26	9.57	9.76
ENSG00000005448.17	11.43	11.91	16.29	11.36	14.62	12.1
ENSG00000005469.12	4.04	4.91	4.16	4.44	4.42	4.66
ENSG00000005471.19	1.47	1.84	2.98	2.55	2.38	0.48
ENSG00000005483.23	9.89	12.44	17.21	13.03	12.96	9.34
ENSG00000005486.17	44.95	49.53	51.23	52.56	55.04	35.77
ENSG00000005513.11	0.72	0.32	0.44	0.37	0.57	0.2
ENSG00000005700.15	14.7	16.78	17.69	16.71	17.15	17.84
ENSG00000005801.18	21.68	35.81	38.44	35.13	27.79	19.62
ENSG00000005810.20	10.21	9.89	13.62	12.43	9.81	10.72
ENSG00000005812.11	26.31	25.35	19.19	25.6	15.36	23.22
ENSG00000005844.19	0.28	0.06	0	0.03	0.06	0.12
ENSG00000005882.12	8.86	9.59	13.38	11.13	12.33	6.84
ENSG00000005884.18	248.04	289.05	231.22	219.77	257.41	234.99
ENSG00000005889.16	15.82	16.38	16.29	17.22	12.27	12.4
ENSG00000005893.17	79.1	83.1	109.82	88.66	84.23	80.07
ENSG00000005961.19	0.49	0.74	0.46	0.54	1.61	0.88
ENSG00000005981.13	0	0.04	0.4	0.09	0.06	0
ENSG00000006007.12	57.58	75.44	114.75	81.76	82.43	59.5
ENSG00000006015.18	81.02	82.94	71.23	83.82	83.47	99.26
ENSG00000006016.12	11.78	79.17	54.89	75.29	92.67	11.26
ENSG00000006025.13	15.28	12.18	15.23	13.76	13.15	12.48
ENSG00000006042.12	70.47	91.32	99.09	97.49	95.98	64.77
ENSG00000006047.13	0.38	0.35	0.49	0.5	0.57	0.41
ENSG00000006059.4	0	0.07	0	0	0	0
ENSG00000006062.18	11.71	8.58	11.76	7.27	8.43	8.41
ENSG00000006071.16	0.06	0	0	0.05	0.13	0
ENSG00000006116.4	0	0	0	0	0.04	0
ENSG00000006118.15	92.43	103.69	129.34	117.24	119.3	88.24
ENSG00000006125.18	105.04	105.1	117.55	109.81	112.6	115.84
ENSG00000006128.12	0.7	0.95	0.74	0.43	0.59	0.51
ENSG00000006194.11	19.23	21.45	16.38	19.44	20.3	17.75
ENSG00000006210.7	2.36	0.7	0.36	0.29	0.93	1.29
ENSG00000006282.22	35.9	23.84	24.16	24.72	29.74	31.82
ENSG00000006283.18	0.09	0.2	0.05	0.05	0.07	0.05
ENSG00000006327.14	686.54	694.37	561.17	634.59	560.43	676.66
ENSG00000006377.11	0.19	0	0.23	0.08	0.09	0
ENSG00000006432.16	3.78	5.98	5.97	6.21	5.78	4.65
ENSG00000006451.8	31.57	35.77	32.39	35.44	33.53	40.14
ENSG00000006453.14	52.5	59.1	41.36	53.83	56.65	58.72
ENSG00000006459.11	1.89	2.25	3.98	2	2.08	1.45
ENSG00000006468.15	1.73	2.61	5.09	1.54	3.6	1.31
ENSG00000006530.18	22.28	30.15	29.85	25	31.63	24.87
ENSG00000006534.17	1.6	0.9	0.61	1.37	1.39	1.47
ENSG00000006555.11	0.03	0.02	0.08	0	0.02	0.03
ENSG00000006576.17	15.65	19.62	19.1	17.8	14.58	16.83
ENSG00000006606.9	0.34	0	0	0	0.14	0.31
ENSG00000006607.14	30.97	31.84	40.62	25.46	24.93	25.8
ENSG00000006611.17	0.05	0.11	0	0.1	0	0
ENSG00000006625.18	50.89	57.64	66.57	53.8	61.41	56.63
ENSG00000006634.8	15.11	21.42	26.12	15.15	16.25	18.98
ENSG00000006638.13	0.45	0.05	0	0.2	0.14	0.95
ENSG00000006652.15	26.42	30.34	32.36	30.2	22.21	30.65
ENSG00000006659.13	0	0	0	0.92	0	0.65
ENSG00000006695.12	7.7	7.79	8.78	7.42	8.96	7.96
ENSG00000006704.11	20.28	23.18	29.74	25.57	27.93	24.98
ENSG00000006712.15	45.47	42.56	44.12	42.06	44.51	51.92
ENSG00000006715.16	21.72	23.87	49.29	28.6	29.23	21.41
ENSG00000006740.18	4.9	5.56	7.41	6.48	7.29	6.21
ENSG00000006744.19	44.88	50.08	55.06	43.88	47.92	48.11
ENSG00000006747.15	1.51	0.7	1.18	0.81	0.55	1.75
ENSG00000006756.16	29.1	26.78	31.44	36.08	31.62	21.82
ENSG00000006757.12	9.52	12.54	13.76	12.21	15.45	8.28
ENSG00000006788.14	0.02	0	0	0	0.01	0.02
ENSG00000006831.10	33.69	35.78	39.5	29.45	33.04	36.62
ENSG00000006837.12	0.07	0.55	0.55	0.64	1.23	0.23
ENSG00000007001.13	0	0	0	0.12	0	0.04
ENSG00000007038.11	0	0	0	0	0	0
ENSG00000007047.16	20.02	18.71	20.9	24.74	18.64	22.37
ENSG00000007062.12	1.91	2.42	7.58	3.06	2.74	2.16
ENSG00000007080.11	111.82	122.75	110.47	110.46	122.66	120.08
ENSG00000007129.18	0	0.18	0	0	0	0
ENSG00000007168.14	99.04	102.17	121.07	107.25	111.84	115.69
ENSG00000007171.19	0.8	0.29	0.08	0.16	0.24	0.46
ENSG00000007174.18	0	0	0	0	0	0
ENSG00000007202.16	56.29	69.1	85.33	69.76	68.62	66.51
ENSG00000007216.16	0	0.08	0	0	0	0.08
ENSG00000007237.19	6.93	6.01	5.5	6.25	5.36	6.16
ENSG00000007255.10	22.81	20.35	19.63	26.41	28.61	14.91
ENSG00000007264.15	0.2	0.19	0	0	0.41	0.17
ENSG00000007306.15	0	0	0	0.04	0.03	0
ENSG00000007312.14	0	0	0.79	0.18	0.23	0.18
ENSG00000007314.12	0.29	0.01	0	0.02	0.02	0.04
ENSG00000007341.19	4.69	8.39	10.71	7.53	7.34	8.41
ENSG00000007350.18	0	0.03	0	0	0.28	0.04
ENSG00000007372.25	3.27	2.69	0.61	1.28	0.83	1.39
ENSG00000007376.8	28.86	30.76	35.04	30.12	26.48	30.77
ENSG00000007384.15	86.21	73.78	71.63	82.87	86.97	88.62
ENSG00000007392.17	26.52	37.09	34.26	34.25	46.01	33.6
ENSG00000007402.12	0.24	0.23	0.84	0.43	0.53	0.19
ENSG00000007516.15	1.3	1.12	1.58	0.8	1.15	1
ENSG00000007520.4	88.63	70.95	70.34	78.12	81.08	92.17
ENSG00000007541.17	57.86	66.31	61.62	60.55	70.78	54.49
ENSG00000007545.16	13.73	19.54	16.53	14.59	18.16	15.99
ENSG00000007866.22	61.51	47.85	54.62	61.92	63.59	58.13
ENSG00000007908.16	0.1	0	0.05	0	0.05	0.07
ENSG00000007923.17	32.83	41.27	43.76	36.11	38.41	38.18
ENSG00000007933.13	0.05	0	0	0.05	0	0
ENSG00000007944.15	14.92	3.84	3.2	4.29	3.01	6.33
ENSG00000007952.18	0.2	0.16	0	0	0.14	0
ENSG00000007968.7	1.12	2.3	1.75	0.91	1.2	1.43
ENSG00000008018.9	225.94	251.14	242.28	244.23	233.86	260.53
ENSG00000008056.14	0.77	0.83	1.2	1	0.85	1.37
ENSG00000008083.14	10.63	11.08	10.78	12.22	12.01	10
ENSG00000008086.13	9.05	6.37	6.66	7.57	6.49	5.92
ENSG00000008118.10	3.2	1.84	4.07	2.66	4.36	3
ENSG00000008128.23	32.7	30.52	25.76	34.24	39.96	32.75
ENSG00000008130.15	43.23	40.88	52.59	44.38	50.26	52.42
ENSG00000008196.13	14.46	10.33	15.51	16.8	14.51	10.03
ENSG00000008197.5	0	0	0	0	0.29	0
ENSG00000008226.20	0.08	0.11	0.03	0.07	0.05	0.1
ENSG00000008256.17	21.62	24.27	22.38	22.62	22.43	26.43
ENSG00000008277.15	0.31	0.19	0.43	0.38	0.6	0.25
ENSG00000008282.10	58.7	57.59	53.17	58.08	52.59	54.45
ENSG00000008283.16	39.75	31.6	35.01	39.01	35.34	34.77
ENSG00000008294.22	36.03	36.47	30.61	34.41	28.33	45.86
ENSG00000008300.17	4.16	3.64	4.17	4.93	5.15	3.57
ENSG00000008311.16	5.01	5.06	8.83	5.64	5.45	6.16
ENSG00000008323.16	9.18	4.79	6.14	6.88	6.59	7.83
ENSG00000008324.12	10.93	11.87	15.27	11.33	12.25	13.53
ENSG00000008382.16	23.61	19.24	21.51	22.23	22.33	20.61
ENSG00000008394.13	58.98	78.16	131.71	81.68	81.99	100.44
ENSG00000008405.12	9.12	11.44	14.75	10.14	13.14	11.07
ENSG00000008438.5	0	0.3	0	0	0	0
ENSG00000008441.19	0.91	0.38	0.21	0.68	0.52	0.64
ENSG00000008513.17	74.36	88.64	75.07	80.26	63.22	41.27
ENSG00000008516.18	0.44	0.48	0.14	0.38	0.39	0.62
ENSG00000008517.19	74.67	60.02	88.69	69.51	70.11	119.51
ENSG00000008710.20	62.89	64.92	55.49	61.37	62.65	65.61
ENSG00000008735.14	0.65	0.51	0.32	0.64	0.52	0.54
ENSG00000008838.21	72.63	80.44	95.12	72.29	88.46	73.61
ENSG00000008853.18	13.18	11.08	12.89	9.39	14.66	14.35
ENSG00000008869.12	6.16	6.8	10.9	6.4	7.32	8.96
ENSG00000008952.17	72.31	72.1	73.09	66.91	54.39	67.9
ENSG00000008988.11	1696.12	1781.06	2132.18	1843.09	1884.64	1678.44
ENSG00000009307.17	193.72	215.42	269.53	215.52	200.92	192.09
ENSG00000009335.19	46.04	43.8	50.57	42.46	41.34	47.81
ENSG00000009413.17	5.21	5.81	9.63	7.29	5.4	6.14
ENSG00000009694.14	0.01	0.01	0.03	0.03	0.07	0.01
ENSG00000009709.12	0.07	0.05	0	0	0.01	0
ENSG00000009724.18	0.05	0	0.08	0.25	0	0.05
ENSG00000009765.15	0	0	0.32	0.18	0.01	0.01
ENSG00000009780.16	3.04	5.33	4.47	3.86	5.1	6.25
ENSG00000009790.15	0.59	0.46	0.39	0.5	0.08	0.6
ENSG00000009830.13	30.2	33.98	43.95	45.22	46.7	33.19
ENSG00000009844.16	51.17	59.23	61.74	53.59	52.66	50.96
ENSG00000009950.16	0.07	0.1	0	0.25	0.49	0.68
ENSG00000009954.11	37.14	45.08	48.65	35.19	41.82	44.56
ENSG00000010017.13	25.45	29.92	43.45	28.42	26.67	26.88
ENSG00000010030.14	0	0	0.29	0.29	0.3	0
ENSG00000010072.16	12.55	14.93	17.34	12.24	11.91	15.62
ENSG00000010165.20	16.37	19.96	26.22	18.13	21.91	20.97
ENSG00000010219.14	44.23	47.03	52.26	49.51	45.98	46.48
ENSG00000010244.19	103.43	122.86	139.83	113.02	102.74	102.22
ENSG00000010256.11	327.98	277.44	318.3	272.68	253.93	325.56
ENSG00000010270.14	48.63	59.58	64	52.78	49.18	48.89
ENSG00000010278.15	226.81	155.37	93.3	152.08	135.77	229.62
ENSG00000010282.15	0	0	0	0	0	0
ENSG00000010292.13	42.26	56.77	63.36	49.07	64.38	51.71
ENSG00000010295.20	6.71	5.82	5.28	5.29	6.07	5.82
ENSG00000010310.9	0.33	0.29	0.15	0.23	0.32	0.2
ENSG00000010318.22	3.64	3.68	3.85	5.02	4.37	3.21
ENSG00000010319.7	0.06	0.33	0.2	0.07	0.14	0.14
ENSG00000010322.16	57.06	61.03	82.92	64.7	75.38	49.69
ENSG00000010327.10	0.7	0.13	0.21	0.17	0.34	0.04
ENSG00000010361.14	9.25	11.75	15.05	13.72	15.3	10.28
ENSG00000010379.16	0.12	0.24	0.65	0.25	0.62	0.15
ENSG00000010404.18	47.13	48.85	52.47	52.67	51.49	46.79
ENSG00000010438.17	0	0	0	0.36	0	0.15
ENSG00000010539.12	6.19	10.26	8.01	8.85	6.71	6.58
ENSG00000010610.10	0.14	0.33	0.8	0.48	0.18	0.62
ENSG00000010626.15	7.09	5.95	6.33	8.37	8.21	6.6
ENSG00000010671.18	0	0	0	0.26	0	0
ENSG00000010704.19	4.28	4.12	3.84	3.44	4	3.46
ENSG00000010803.17	22.59	30.49	38.66	37.6	39.03	20.54
ENSG00000010810.18	37.82	47.98	37.95	42.29	43.81	59.94
ENSG00000010818.11	8.05	13.97	12.7	11.02	12.23	9.59
ENSG00000010932.17	0.3	0	0	0	0	0
ENSG00000011007.13	20.5	21.77	25.02	20.41	16.15	20.96
ENSG00000011009.11	129.5	132.17	141.39	134.77	154.97	126.56
ENSG00000011021.23	10.51	13.59	11.02	12.61	11.21	9.17
ENSG00000011028.14	62.21	34.05	15.96	33.24	28.83	38.19
ENSG00000011052.21	15.52	15.48	13.17	11.86	13.68	21.96
ENSG00000011083.9	0.03	0.02	0.21	0	0.04	0.08
ENSG00000011105.14	27.19	23.84	22.45	27.6	23.51	22.76
ENSG00000011114.15	16.98	16.95	21.86	15.91	12.11	16.1
ENSG00000011132.12	18.83	20.36	21.33	22.65	22.32	20.36
ENSG00000011143.19	8.36	9.26	13.04	12.16	10.95	8.7
ENSG00000011198.10	10.72	13.53	13.89	13.69	14.05	13.1
ENSG00000011201.12	5.47	10.74	12	11.7	11.07	5
ENSG00000011243.19	57.45	60.63	58.95	62.31	65.39	50.25
ENSG00000011258.16	5.4	8.34	10.81	9.03	9.89	5.25
ENSG00000011260.14	19.28	26.35	28.61	24.78	24.06	28.06
ENSG00000011275.19	18.65	18.96	18.74	19.51	18.16	19.24
ENSG00000011295.16	25.13	27.83	32.29	25.44	25.49	27.23
ENSG00000011304.22	250.07	277.11	295.39	256.34	260.27	279.4
ENSG00000011332.22	1.19	1.48	2.48	1.13	1.21	0.86
ENSG00000011347.10	5.3	2.48	3.83	3.04	4.16	5.35
ENSG00000011376.12	14.65	15.45	17.68	14.67	15.03	15.43
ENSG00000011405.14	15.09	14	17.76	13.44	13.33	15.91
ENSG00000011422.12	259.64	188.87	98.48	151.89	144.86	226.23
ENSG00000011426.11	50.25	71.99	61.89	42.64	47.5	70.35
ENSG00000011451.21	40.25	40.58	40.98	42.69	41.55	39.65
ENSG00000011454.18	18.73	18.02	24.95	19.97	20.27	19.35
ENSG00000011465.18	147.5	155.55	268.97	180.53	198.14	101.23
ENSG00000011478.13	9.01	8.58	9.85	8.96	10.59	10.35
ENSG00000011485.15	65.19	73.01	78.8	60.71	65.81	67.43
ENSG00000011523.15	3.42	6.33	10.69	5.62	5.61	4.43
ENSG00000011566.15	19.98	21.19	24.18	22.26	22.13	21.39
ENSG00000011590.14	0	0	0	0	0.08	0
ENSG00000011600.12	0	0	0	0	0	0
ENSG00000011638.11	15.09	11.47	13.74	10.46	14.46	11.39
ENSG00000011677.13	0	0.02	0	0.06	0.02	0
ENSG00000012048.25	6.41	8.8	11.65	8.08	8.42	8.94
ENSG00000012061.17	65.84	72.6	81.05	69.18	77.73	66.12
ENSG00000012124.17	1.74	9.91	15.11	14.25	15.09	0.32
ENSG00000012171.20	10.84	10.67	16.63	21.02	23.49	6
ENSG00000012174.12	10.35	9.77	8.27	8.37	9.38	9.47
ENSG00000012211.13	9.7	8.01	10.52	9.46	11.13	11.12
ENSG00000012223.13	0	0	0.08	0	0.03	0
ENSG00000012232.10	25.08	30.54	29.57	28.34	29.07	27.45
ENSG00000012504.15	0	0	0	0.04	0	0
ENSG00000012660.14	50.06	64.77	49.07	60.69	56.45	51.59
ENSG00000012779.12	0.75	1.18	1.37	1.55	0.79	1.43
ENSG00000012817.16	0	0	0	0.02	0.01	0
ENSG00000012822.16	33.22	29.2	35.41	32.21	36.89	26.39
ENSG00000012963.15	13.79	17.61	16.52	12.87	15.95	15.7
ENSG00000012983.12	24.63	29.33	29.1	30.28	28.31	26.87
ENSG00000013016.16	11.31	9.7	10.24	12.54	10.71	11.73
ENSG00000013275.8	67.88	81.32	101.8	82.64	77.14	77.61
ENSG00000013288.9	17.7	15.76	17.41	17.3	17.59	16.1
ENSG00000013293.6	0.03	0.02	0.03	0.04	0.04	0.02
ENSG00000013297.12	0.55	1.05	2.47	2.3	3.72	0.88
ENSG00000013306.16	145.83	137.18	171.34	133.18	149.65	156.48
ENSG00000013364.19	74.02	69.36	44.76	71.41	66.14	73.8
ENSG00000013374.17	29.5	32.99	29.89	30.94	34.18	24.46
ENSG00000013375.17	44.22	41.84	49.36	41.4	37.58	41.54
ENSG00000013392.8	2.99	3.23	4.45	4.48	4.1	3.07
ENSG00000013441.17	35.02	31.8	30.52	39.95	24.06	25.78
ENSG00000013503.10	5.18	6.67	8.26	4.49	4.67	5.48
ENSG00000013523.11	5.09	6.03	8.7	7.93	7.88	7.39
ENSG00000013561.18	49.98	44.77	50.65	45.78	47.34	49.98
ENSG00000013563.14	36.52	27.48	34.14	30.26	28.01	31.88
ENSG00000013573.17	34.52	40.93	42.21	29.05	37.71	40.5
ENSG00000013583.10	72.87	52.65	57.64	62.02	58.58	59.39
ENSG00000013588.10	87.39	149.98	180.74	169.08	151.41	70.03
ENSG00000013619.15	0.55	0.64	0.95	0.59	1.24	0.45
ENSG00000013725.14	0.14	0.36	0.05	0.13	0.66	0.22
ENSG00000013810.21	61.02	77.27	74.04	54.76	70.12	83.19
ENSG00000014123.10	14.81	14.23	16.34	16.38	13.93	13.54
ENSG00000014138.10	15.17	16.31	16.96	13.64	16.61	18.15
ENSG00000014164.7	10.29	11.84	13.64	11.46	14.27	12.21
ENSG00000014216.16	250.37	227.91	249.07	247.39	260.1	250.06
ENSG00000014257.17	3.35	1.64	1.9	1.77	2.11	2.1
ENSG00000014641.21	119.91	132.93	178.95	129.39	136.09	133.16
ENSG00000014824.14	43.57	50.52	59.36	40.43	43.01	34.04
ENSG00000014914.21	50.66	39.28	41.6	46.25	49.12	39.23
ENSG00000014919.13	8.08	8.83	15.15	10.2	10.06	7.41
ENSG00000015133.20	9.92	8.6	11.06	9.37	12.11	11.16
ENSG00000015153.15	9.21	13.21	17.89	9.83	12.02	12.07
ENSG00000015171.21	38.71	44.77	45.92	40.9	39.73	43.39
ENSG00000015285.12	0.34	0.28	0.45	0.33	0.32	0.12
ENSG00000015413.10	0	0.38	0.23	0	0	0.06
ENSG00000015475.19	20.02	26.85	49.14	32.6	32.07	19.98
ENSG00000015479.20	162.27	173.7	198.32	187.89	176.23	153.74
ENSG00000015520.15	0.13	0.07	0.03	0.04	0.09	0.04
ENSG00000015532.10	20.86	16.95	15.22	19.64	23.49	21.68
ENSG00000015568.13	6.3	8.24	8.8	4.79	5.68	6.72
ENSG00000015592.17	0.1	0.15	0.3	0.08	0	0.11
ENSG00000015676.18	58.09	63.11	63.04	59.93	62.94	60.04
ENSG00000016082.15	12.08	12.51	19.65	14.73	14.27	10.18
ENSG00000016391.11	0.53	1.57	1.87	1.01	1.58	0.71
ENSG00000016402.14	0.74	0.39	0.48	1.02	0.53	1.22
ENSG00000016490.16	0	0.03	0	0	0	0
ENSG00000016602.9	0	0	0.05	0	0.02	0
ENSG00000016864.19	98.13	74.37	94.67	91.03	83.47	87.38
ENSG00000017260.20	62.73	78.74	58.72	70.83	68.81	79.67
ENSG00000017427.17	1.06	1.39	0.18	0.1	0.67	0.9
ENSG00000017483.16	4.14	2.76	1.77	0.82	1.29	1.82
ENSG00000017797.13	35.41	35.52	37.79	34.84	33.12	36.82
ENSG00000018189.13	23.87	21.63	30.68	23.36	29.11	26.32
ENSG00000018236.15	1.14	1.95	5.26	4.85	6.36	1.1
ENSG00000018280.17	0.06	0.11	0.1	0.05	0.04	0.76
ENSG00000018408.15	73.51	82.29	51.37	68.29	67.35	57.04
ENSG00000018510.18	20.63	23.42	29.24	21.74	22.67	22.16
ENSG00000018607.9	0	0	0	0	0	0
ENSG00000018610.15	9.78	10.43	11.79	10.71	9.79	12.15
ENSG00000018625.15	0.38	0.16	0.35	0.22	0.25	0
ENSG00000018699.13	9.3	9.74	13.68	10.64	10.54	13.52
ENSG00000018869.18	2.92	1.46	4.62	3.98	2.63	3.97
ENSG00000019102.12	0	0	0	0	0	0
ENSG00000019144.20	17.08	28.86	33.28	28.46	36.96	24.54
ENSG00000019169.11	0.06	0.15	0	0.17	0	0.11
ENSG00000019186.10	1.53	30.11	97.3	70.97	122.47	1.27
ENSG00000019485.14	3.3	2.22	3.2	3.21	3.23	2.13
ENSG00000019505.8	0.07	0.11	0.43	0.06	0.19	0.17
ENSG00000019549.13	157.88	102.76	49.38	88.07	57.24	123.38
ENSG00000019582.17	130.65	134.13	123.8	172.14	183.13	122.39
ENSG00000019991.18	0	0	0	0.09	0	0
ENSG00000019995.6	9.72	11.74	12.17	11.58	10.72	9.85
ENSG00000020129.16	14.41	15.46	16.65	16.18	15.62	16.11
ENSG00000020181.18	1.24	0.9	0.86	1.17	0.86	1.37
ENSG00000020219.9	0	0	0	0	0.05	0
ENSG00000020256.20	9.33	10.84	12.37	12.19	13.43	11.52
ENSG00000020426.11	35.98	36.87	46.3	40.76	36.75	42.91
ENSG00000020577.14	18.24	14.61	14.01	15.98	11.49	22.78
ENSG00000020633.19	0.78	0.34	0.04	0.23	0.57	0.13
ENSG00000020922.13	9.56	9.78	12.32	9.05	9.84	10.26
ENSG00000021300.14	0.4	0.47	1.17	0.66	0.86	0.17
ENSG00000021355.13	15.15	11.66	10.21	10.04	12.73	15.07
ENSG00000021461.18	0.06	0.07	0	0.14	0.04	0
ENSG00000021488.13	0	0.17	0.45	0.25	0.19	0.07
ENSG00000021574.14	10.21	13.2	20.82	12.82	15.49	9.54
ENSG00000021645.20	4.9	3.06	4.73	4	3.72	4.02
ENSG00000021762.20	35.91	19.08	15.93	19.07	21.01	33.68
ENSG00000021776.11	15.24	17.02	27.98	18.3	17.49	16.91
ENSG00000021826.18	7.08	7.85	13.03	7.56	8.81	7.64
ENSG00000021852.14	0.06	0	0	0.09	0	0.05
ENSG00000022267.19	9.78	19.46	23.18	23.15	17.08	8.22
ENSG00000022277.13	70.8	62.37	75.27	68.83	67.81	68.98
ENSG00000022355.18	0	0	0	0	0	0
ENSG00000022556.16	0.27	0.23	0.05	0.54	0	0.94
ENSG00000022567.10	4.24	5.2	6.73	5.6	6.47	5.9
ENSG00000022840.17	95.89	117.59	161.96	119.08	122.02	112.55
ENSG00000022976.16	6.41	7.06	11.63	7.87	6.74	6.46
ENSG00000023041.12	16.21	17.46	16.43	14.56	16.63	17.43
ENSG00000023171.20	0.63	1.05	0.86	0.88	0.75	0.68
ENSG00000023191.17	157.29	127.75	133.14	133.85	133.69	154.89
ENSG00000023228.15	51.54	46.65	50.64	50.46	51.35	51.84
ENSG00000023287.13	17.34	17.91	18.48	17.8	19.03	16.98
ENSG00000023318.9	40.01	37.74	36.19	39.33	41.09	40.03
ENSG00000023330.15	26.33	26.29	37.36	24.54	31.36	31.17
ENSG00000023445.17	0.83	0.89	0.47	0.8	1.24	0.99
ENSG00000023516.9	6.47	7.22	9.61	7.71	7.37	6.63
ENSG00000023572.10	10.92	14.63	8.82	9.52	11.45	15.51
ENSG00000023608.5	6.94	7.69	7.01	6.14	6.66	6.93
ENSG00000023697.13	29.75	32.15	44.78	34.31	32.47	39.85
ENSG00000023734.11	120.9	133.11	123.6	128.17	125.8	124.53
ENSG00000023839.12	0.25	0.36	0.58	0.51	0.49	0.3
ENSG00000023892.12	4.21	3.77	4.09	3.07	3.34	4.21
ENSG00000023902.14	49.99	52.79	70.93	68.38	56.96	49.1
ENSG00000023909.10	8.42	17.2	20.82	11.56	8.79	14.25
ENSG00000024048.11	6.25	6.59	8.22	6.25	7.85	6.08
ENSG00000024422.12	85.96	48.46	27.36	45.92	47.46	83.1
ENSG00000024526.17	7.12	9.74	7.12	9.28	9.62	13.13
ENSG00000024862.18	5.72	7.07	5.98	8.31	7.58	4.85
ENSG00000025039.15	0.24	1.09	1.13	0.53	1.15	0.36
ENSG00000025156.13	10.95	10.38	20.23	11.84	12.31	8.38
ENSG00000025293.17	14.17	14.37	18.37	14.27	13.82	14.9
ENSG00000025423.11	0.08	0.67	0.24	0.27	0.23	1.11
ENSG00000025434.19	24.93	15.59	10.84	10.22	13.74	20.01
ENSG00000025708.14	54.7	23.19	8.04	29.18	25.6	32.82
ENSG00000025770.19	55.5	52.87	45.2	52.66	45.82	66.18
ENSG00000025772.8	27.08	35.45	52.79	34.27	36.65	29.14
ENSG00000025796.14	35.59	38.18	31.42	37.08	31.84	36.32
ENSG00000025800.14	19.08	20.28	24.24	20.19	19.79	18.79
ENSG00000026025.16	1676.04	1264.6	751.79	1044.96	1182.86	1825.26
ENSG00000026036.23	4.34	3.33	2.44	3.16	4.28	3.95
ENSG00000026103.25	9.46	9.83	10.35	9.11	10.35	11.51
ENSG00000026297.17	18.87	17.12	27.02	23.58	23.38	19.37
ENSG00000026508.21	93.64	119.68	99.15	94.73	108.43	122.62
ENSG00000026559.14	14.5	13.94	11.99	14.22	14.9	19.13
ENSG00000026652.15	5.84	4.58	4.21	6.68	6.74	5.45
ENSG00000026751.17	0	0	0	0	0.07	0.04
ENSG00000026950.17	1.3	3.42	3.42	3.49	3.79	1.5
ENSG00000027001.10	12.93	13.73	15.07	13.32	14.65	17.89
ENSG00000027075.17	28.13	25.76	30.89	28.22	23.31	28.55
ENSG00000027644.5	0.02	0.02	0.03	0	0.03	0.02
ENSG00000027697.16	51.62	43.05	37.55	40.75	31.59	45.19
ENSG00000027847.14	47.03	39.35	45.09	41.1	41.69	39.65
ENSG00000027869.12	0.39	0.11	0.31	0.49	0.72	0.79
ENSG00000028116.18	18.82	22.79	24.28	18.77	21.66	22.01
ENSG00000028137.19	1.15	0.92	1.65	0.88	0.78	1.02
ENSG00000028203.19	42.42	50.41	59.03	44.01	43.34	43.18
ENSG00000028277.22	4.89	3.41	1.68	1.62	2.47	4.9
ENSG00000028310.18	29.3	37.02	31.66	29.86	32.74	32.94
ENSG00000028528.15	54.98	55.7	68.3	68.11	57.98	46.72
ENSG00000028839.10	28.8	38.21	42.97	36.19	36.22	26.5
ENSG00000029153.15	5.53	8.39	9.28	7.79	8.51	9.85
ENSG00000029363.17	115.26	126.07	145.61	112.53	98.73	107.31
ENSG00000029364.12	28.01	24.06	30.6	27.5	25.15	22.46
ENSG00000029534.22	1.13	1.04	0.92	1.6	2.06	0.85
ENSG00000029559.7	0	0.06	0	0	0	0
ENSG00000029639.11	10.77	10.69	13.51	12.59	10.87	8.91
ENSG00000029725.17	24.82	25.23	34.54	22.94	21.82	22.36
ENSG00000029993.15	137.24	156.76	170.46	145.26	159.76	131.25
ENSG00000030066.14	18.8	25.43	32.62	23.13	22.14	19.57
ENSG00000030110.14	32.36	33.79	31.41	29.07	33.4	35.72
ENSG00000030304.15	0.09	0.05	0.02	0.02	0.06	0.01
ENSG00000030419.17	4.85	4.21	5.85	6.06	6.03	2.72
ENSG00000030582.19	236.36	201.29	179.13	202.88	217.89	198.06
ENSG00000031003.11	15.5	19.74	19.22	15.44	12.6	14.55
ENSG00000031081.11	18.85	17.03	14.15	15.37	13.9	18.1
ENSG00000031691.7	5.16	6.17	4.81	4.48	4.52	5
ENSG00000031698.13	127.46	130.93	136.42	127.9	123.05	145.97
ENSG00000031823.14	60.24	60.43	82.08	58.5	59.13	54.56
ENSG00000032219.19	3.32	5.56	4.78	5.13	4.71	3.6
ENSG00000032389.13	23.32	22.65	25.51	22.99	25.27	25.06
ENSG00000032444.17	50.03	43.78	56.9	50.92	54.04	47.98
ENSG00000032742.18	4.42	5.57	5.24	5.88	4.92	3.66
ENSG00000033011.14	20.98	16.45	21.33	20.48	19	18.03
ENSG00000033030.16	13.17	13.63	12.17	11.3	12.19	12.55
ENSG00000033050.9	16.27	18.82	25.35	18.73	16.75	22.13
ENSG00000033100.17	78.12	69.35	68.53	74.84	67.62	66.27
ENSG00000033122.21	0.07	0.12	0.15	0.05	0.1	0.06
ENSG00000033170.17	96.78	109.99	118.24	113.35	102.75	89.76
ENSG00000033178.13	46.45	52.03	61.08	49.14	66.75	46.12
ENSG00000033327.13	14.24	11.23	14.22	14.52	14.33	12.22
ENSG00000033627.18	22.97	17.64	17.3	21.1	24.77	19.55
ENSG00000033800.14	8.04	8.51	14.31	8.85	9.88	9.57
ENSG00000033867.18	11.31	15.72	14.61	14.48	16.86	17.49
ENSG00000034053.15	2.85	3.84	6.74	4.07	4.88	2.79
ENSG00000034152.20	21.31	22.18	24.43	22.88	23.1	24.57
ENSG00000034239.11	0.53	0.43	0	0.47	0.14	0.35
ENSG00000034510.6	5117.98	4847.72	4182.58	4730.65	4801	5165.58
ENSG00000034533.12	2.56	3.71	4.85	4.1	3.12	2.87
ENSG00000034677.13	27.41	28.18	24.78	29.24	24.73	22.66
ENSG00000034693.15	6.2	9.6	12.84	10.28	7.75	7.1
ENSG00000034713.8	81.03	77.6	63.95	79.25	80.97	79.91
ENSG00000034971.17	0	0	0	0.06	0.05	0.07
ENSG00000035115.22	41.31	41.95	52.02	47.76	44.26	44.63
ENSG00000035141.10	34.71	39.4	55.04	38.97	41.98	36.98
ENSG00000035403.18	119.6	123.14	108.7	115.1	109.88	131.22
ENSG00000035499.13	9.27	12.89	13.47	9.23	12.71	13.36
ENSG00000035664.11	10.16	1.7	1.23	2.74	1.84	6.16
ENSG00000035681.9	16.8	19.46	25.05	16.04	14.85	17.38
ENSG00000035687.10	29.81	36.1	37.82	29.8	32.6	33.21
ENSG00000035720.8	0	0	0.09	0	0	0
ENSG00000035862.13	121.97	113.32	93.3	116.92	107.51	107.51
ENSG00000035928.17	25.27	31.7	44.44	23.45	27.93	29.47
ENSG00000036054.13	11.6	11.63	11.4	12.5	11.06	11.36
ENSG00000036257.14	43.28	51.14	58.33	41.85	40.36	48.84
ENSG00000036448.10	1.93	2.98	2.26	4	4.64	1.98
ENSG00000036473.8	0.08	0.07	0	0	0	0
ENSG00000036530.9	0.75	0.9	1.2	0.46	1.13	0.61
ENSG00000036549.13	13.87	16.2	19.85	17.11	15.22	12.69
ENSG00000036565.15	0	0	0	0	0	0
ENSG00000036672.16	4.29	4.32	4.41	4.83	6.19	7.68
ENSG00000036828.17	2.56	0.7	0.7	0.63	0.34	1.43
ENSG00000037042.9	11.31	9.19	8.3	8.26	10.32	7.96
ENSG00000037241.7	50.69	50.33	59.38	51.88	50.17	62.09
ENSG00000037280.16	0.6	0.36	0.58	0.59	0.77	0.36
ENSG00000037474.15	38.5	45.77	51.38	41.56	39.61	48.79
ENSG00000037637.11	10.76	9.89	11.33	9.47	13.88	10.25
ENSG00000037749.13	25.28	25.14	23.04	23.52	18.45	22.05
ENSG00000037757.14	17.56	19.68	17.61	18.12	23.76	20.39
ENSG00000037897.17	17.18	19.86	18.27	21.91	17.27	21.54
ENSG00000037965.6	0	0.04	0.21	0.08	0.17	0
ENSG00000038002.9	4.87	6	8.66	6.37	6.22	5.66
ENSG00000038210.14	12.98	10.91	12.17	10.37	12.02	13.04
ENSG00000038219.13	12.87	14	13.93	13.99	11.48	13.02
ENSG00000038274.18	24.94	33.41	41.06	29.65	29.27	25.45
ENSG00000038295.8	0.04	0.1	0	0.08	0.03	0.5
ENSG00000038358.15	50.87	62.79	57.33	63.28	62.67	58.17
ENSG00000038382.23	109.28	121.52	94.39	130.55	122	129.5
ENSG00000038427.16	18.85	30.52	29.91	32.79	25.81	17.71
ENSG00000038532.17	17.25	15.32	12.82	16.2	16.59	18.37
ENSG00000038945.15	0	0	0	0.12	0.03	0.18
ENSG00000039068.20	173.88	158.25	181.34	157.79	154.06	159.14
ENSG00000039123.16	20.54	28.03	47.13	23.58	25.47	24.13
ENSG00000039139.11	1.09	1.94	1.52	2.29	1.6	1.96
ENSG00000039319.17	12.37	15.6	14.74	11.92	11.42	11.22
ENSG00000039523.20	95.47	73.32	58.46	72.82	69.96	98.59
ENSG00000039537.16	0.09	0	0	0.11	0.06	0.08
ENSG00000039560.14	37.67	42.55	53.73	44.43	44.11	45.32
ENSG00000039600.11	0.14	0.14	0.11	0.3	0.15	0.12
ENSG00000039650.12	65.93	70.61	69.06	59.53	73.1	70.52
ENSG00000039987.7	0	0	0	0	0	0
ENSG00000040199.18	6.39	9.2	8.26	5.5	5.28	4.39
ENSG00000040275.17	30.74	32.53	36.7	26.95	26.1	36.08
ENSG00000040341.18	22.39	24.65	48.57	29.7	26.76	25.04
ENSG00000040487.13	33	36.56	38.71	31.51	34.23	37.14
ENSG00000040531.16	13.63	10.96	14.88	8.74	12.02	10.12
ENSG00000040608.14	13.15	12.09	7	10.42	12.92	11.84
ENSG00000040633.13	31.98	40.61	45.36	33.73	39.53	36.67
ENSG00000040731.10	38.25	35.98	29.2	37.98	39.17	34.26
ENSG00000040933.16	11.87	9.01	13.85	11.91	11.52	10.8
ENSG00000041353.10	3.21	2.67	3.56	2.07	1.58	2.58
ENSG00000041357.16	201.02	231.08	321.07	219.84	217.65	202.06
ENSG00000041515.16	0.28	0.81	1.03	0.24	0.51	0.19
ENSG00000041802.11	17.94	18.56	21.6	17.97	16.32	16.92
ENSG00000041880.15	4.01	2.71	1.62	2.32	2.24	3.24
ENSG00000041982.17	1261.06	493.67	176.64	372.59	254.55	1185.59
ENSG00000041988.16	10.9	14.06	16.12	15.39	14.65	12.36
ENSG00000042062.13	2.07	1.03	0.45	0.43	0.4	0.74
ENSG00000042088.14	13.36	19.34	25.22	16.67	18.04	18.3
ENSG00000042286.15	4.13	5.13	7.38	5.08	4.38	5.32
ENSG00000042304.14	0	0	0	0	0	0
ENSG00000042317.17	4.11	4.23	6.43	5.67	5.86	3.26
ENSG00000042429.12	21.85	31.05	32.76	19.08	20.29	21.95
ENSG00000042445.14	19.2	17.96	19.38	19.28	21.79	16.04
ENSG00000042493.16	282.82	210.57	193.3	202.85	205.38	246.27
ENSG00000042753.12	314.19	288.61	234.97	240.3	255.43	337.94
ENSG00000042781.14	0	0.01	0.02	0.02	0.02	0
ENSG00000042813.8	0	0	0	0	0	0
ENSG00000042832.12	4.39	5.72	1.69	3.18	3.69	2.14
ENSG00000042980.14	1.24	1.3	1.28	2.68	1.37	1.11
ENSG00000043039.7	23.99	14.39	4.35	11.89	14.42	14.25
ENSG00000043093.15	12.68	19.94	34.24	19.97	18.17	15.25
ENSG00000043143.22	10.73	12.3	10.18	9.17	13.04	12.68
ENSG00000043355.12	0.07	0.09	0.23	0.1	0.08	0.16
ENSG00000043462.13	0	0	0	0.2	0.49	0
ENSG00000043514.17	20.42	17.7	31.05	17.54	14.51	14.15
ENSG00000043591.6	0	0.06	0	0.09	0	0.1
ENSG00000044012.4	0.24	0.19	0	0.21	0	0.21
ENSG00000044090.13	48.94	44.28	49.27	55.47	57.52	38.6
ENSG00000044115.21	310.05	315.61	411.65	330.33	335.87	292.53
ENSG00000044446.12	43.58	43.86	48.13	49.99	46.05	46.61
ENSG00000044459.15	2.8	3.04	3.71	2.55	2.87	2.81
ENSG00000044524.11	0.05	0.06	0	0.06	0.05	0
ENSG00000044574.9	841.13	747.04	728.48	806.03	722.83	855.76
ENSG00000046604.14	196.73	223.88	206.04	219.16	197.25	182.48
ENSG00000046647.14	18.81	20.32	24.16	21.38	23.13	15.92
ENSG00000046651.16	18.29	16.91	18.69	15.25	17.57	21.42
ENSG00000046653.15	1.22	1.81	1.42	0.42	0.93	1.68
ENSG00000046774.10	0	0	0	0	0	0
ENSG00000046889.19	0.08	0.05	0.06	0.03	0.2	0.03
ENSG00000047056.18	18.73	20.24	16.17	17.3	15.36	17
ENSG00000047188.16	6.99	9.08	10.14	10.36	9.14	7.53
ENSG00000047230.15	21.27	25.81	28.35	23.52	26.61	24.83
ENSG00000047249.18	36.01	43.63	46.85	47.8	52.44	41.37
ENSG00000047315.17	55.85	76.9	94.2	70.69	68.76	62.67
ENSG00000047346.13	8.62	8.21	7.67	6.84	8.08	4.73
ENSG00000047365.13	8.47	8.81	7.52	7.21	7.57	7.69
ENSG00000047410.14	52.99	54.61	67.15	43.03	45.81	55.46
ENSG00000047457.14	0.58	0.08	0	0.67	0.21	0.05
ENSG00000047578.14	8.14	12.87	11.84	10.6	9.24	8.66
ENSG00000047579.20	17.78	16.91	25.47	20.77	16.78	17.86
ENSG00000047597.7	0.02	0.1	0.06	0.07	0.06	0.02
ENSG00000047617.18	0.24	0.33	0	0.1	0.63	0.03
ENSG00000047621.12	11.98	7.85	13.08	10.95	6.53	8.8
ENSG00000047634.15	1.57	2.77	2.59	2.88	2.15	2.67
ENSG00000047644.20	25.96	21.44	18.53	22.08	24.45	29.45
ENSG00000047648.23	0.74	0.63	0.91	0.62	0.35	0.4
ENSG00000047662.5	0.02	0.01	0.02	0.01	0.05	0.04
ENSG00000047849.22	185.02	154.64	146.89	157.01	157.81	187.8
ENSG00000047932.14	15.04	15.64	16.52	14.99	16.55	17.17
ENSG00000047936.11	0	0	0	0	0.02	0
ENSG00000048028.12	20.62	18.92	23.04	20.43	23.76	25.33
ENSG00000048052.25	1.21	3.27	4.72	2.77	2.99	3.24
ENSG00000048140.18	48.53	53.88	60.65	54.52	53.95	48.08
ENSG00000048162.22	32.02	35.44	40.71	28.89	35.22	39.24
ENSG00000048342.18	4.96	5.75	9.9	6.53	6.48	6.92
ENSG00000048392.13	32.05	29.07	41.95	37.09	45.27	36.16
ENSG00000048405.11	11.82	11.61	8.74	12.17	8.42	11.54
ENSG00000048462.11	0	0	0	0	0.15	0
ENSG00000048471.14	3.72	3.93	4.22	4.01	3.37	3.99
ENSG00000048540.16	0.31	0.24	0.24	0.03	0	0
ENSG00000048544.6	24.18	29.68	30.68	26.73	30.4	26.22
ENSG00000048545.18	6.59	3.23	4.03	6	5.09	5.74
ENSG00000048649.14	22.04	21.3	27.33	18.06	21.43	23.59
ENSG00000048707.15	11.39	9.52	12	12.62	12.81	10.37
ENSG00000048740.19	5.92	4.18	6.86	6.23	5.76	6.2
ENSG00000048828.18	46.55	41.73	53.34	43.14	48.27	51.14
ENSG00000048991.18	16.65	17.59	30.45	17.44	17.25	18.08
ENSG00000049089.15	3.81	2.71	1.84	3.71	3.62	1.18
ENSG00000049130.16	3.73	10.92	9.63	12.04	9.27	3.35
ENSG00000049167.16	11.1	12.56	15.42	13.08	10.11	10.13
ENSG00000049192.15	68.69	37.56	18.32	38.17	22.68	51.62
ENSG00000049239.13	12.09	11.15	14.25	13.99	13.78	9.68
ENSG00000049245.13	85.74	83.85	78.5	92.62	78.35	93.87
ENSG00000049246.15	1.26	1.11	1.19	1.97	0.97	1.57
ENSG00000049247.14	0	0	0	0	0	0
ENSG00000049249.10	1.3	0.86	0.96	1.45	0.72	1.31
ENSG00000049283.19	34.95	20.88	22.25	22.34	22.86	29.35
ENSG00000049323.16	85.56	94.16	61.15	74.91	71.29	89.66
ENSG00000049449.10	200.33	218.5	177.39	235.24	205.91	209.71
ENSG00000049540.19	39.99	32.23	4.53	21.98	19.61	18.49
ENSG00000049541.11	34.1	41.45	44.84	31.38	36.82	42.54
ENSG00000049618.25	30.98	36.25	38.46	32.65	31	32.02
ENSG00000049656.14	97.34	104.16	92.3	99.58	94.61	106.57
ENSG00000049759.20	61.87	67.9	52.46	49.03	47.2	62.59
ENSG00000049768.18	0.15	0.14	0.08	0.19	0.3	0.09
ENSG00000049769.14	3.04	4.84	2.52	5.38	5.61	2.25
ENSG00000049860.14	64.24	76.08	96.55	71.08	79.5	62.21
ENSG00000049883.15	3.36	3.69	5.65	3.07	3.94	3.44
ENSG00000050030.16	0.02	0.01	0	0.02	0.02	0.02
ENSG00000050130.18	52.41	50.27	57.09	47.61	42.64	35.9
ENSG00000050165.19	176.31	107.89	91.3	104.31	89.77	181.33
ENSG00000050327.15	28.93	32.19	31.7	30.19	30.23	31.64
ENSG00000050344.9	16.31	28.83	33.09	21.32	25.23	28.27
ENSG00000050393.12	18.37	20.1	22.49	18.73	16.54	20.75
ENSG00000050405.14	125.34	136.97	151.13	125.17	121.83	148.52
ENSG00000050426.16	18.57	20.18	24.91	21.1	27.12	17.56
ENSG00000050438.17	5.95	5.77	7.95	6.82	5.96	5.7
ENSG00000050555.19	0.04	0.07	0.02	0.04	0.11	0.73
ENSG00000050628.21	0.04	0.01	0.06	0.07	0.09	0
ENSG00000050730.16	0.09	0.26	0.48	0.85	0.23	0.28
ENSG00000050748.18	17.85	18.49	24.79	19.74	19.58	22.08
ENSG00000050767.18	0.04	0.21	0.12	0.1	0.34	0.15
ENSG00000050820.17	172.01	150.43	147.09	141.31	137.04	161
ENSG00000051009.11	31.7	34.18	23.71	29.16	34.68	23.47
ENSG00000051108.15	128.24	92.53	65.66	100.05	74.16	131.09
ENSG00000051128.19	99.9	92.8	83.8	99.88	94.59	101.84
ENSG00000051180.17	19.86	20.86	21.55	13.72	17.73	23.99
ENSG00000051341.15	3.4	3.73	3.29	1.7	2.59	3.18
ENSG00000051382.9	10.23	7.57	11.48	9.63	7.7	11.61
ENSG00000051523.12	279.83	242.14	216.37	248.82	263.92	242.65
ENSG00000051596.10	23.27	24.51	33.55	25.66	27.2	26.91
ENSG00000051620.11	73.12	69.28	49.66	75.98	67.85	71.08
ENSG00000051825.15	4.65	6.41	7.02	6.84	5	3.17
ENSG00000052126.17	35.14	21.24	19.23	19.46	22.19	31.29
ENSG00000052344.16	238.91	188.26	187.45	216.41	225.29	219.85
ENSG00000052723.12	22.7	29.8	32.03	22.26	23.13	23.22
ENSG00000052749.14	15.73	20.79	22.94	14.72	18.81	17.42
ENSG00000052795.13	6.83	7.35	10.59	7	7.76	6.31
ENSG00000052802.13	131.02	136.02	97.65	116.78	98.91	114.66
ENSG00000052841.16	31.06	32.64	41.53	36.82	40.53	28.84
ENSG00000052850.8	0.04	0.07	0.09	0.08	0.08	0.11
ENSG00000053108.18	0.48	0.34	0.62	0.46	0.34	0.09
ENSG00000053254.16	52.73	36.27	31.87	40.2	43.36	54.01
ENSG00000053328.9	1.46	1.47	6.16	2.87	3.8	1.42
ENSG00000053371.13	69.43	62.28	61.6	65.71	70.55	72.6
ENSG00000053372.5	41.19	49.82	49.83	36.25	34.7	51.97
ENSG00000053438.11	0	0	0	0.17	0.09	0
ENSG00000053501.14	24.16	22.53	22.96	20.3	21.54	22.37
ENSG00000053524.13	0	0.52	0.34	0.42	0.33	0.09
ENSG00000053702.15	0	0	0	0.22	0.03	0
ENSG00000053747.17	2.46	1.45	0.63	0.86	1.1	2.89
ENSG00000053770.12	16.17	13.99	19.04	19.08	19.54	17.72
ENSG00000053900.11	10.91	12.7	11.84	14.73	12.59	13.75
ENSG00000053918.19	9.08	1.5	0.25	1.36	1.6	3.37
ENSG00000054116.12	91.79	94.13	112.03	90.91	94.72	98.48
ENSG00000054118.15	75.7	77.4	88.77	69.07	64.88	72.97
ENSG00000054148.18	343.18	281.02	350.28	290.52	306.49	301.64
ENSG00000054179.12	0.67	0.35	0.24	0.34	0.85	0.78
ENSG00000054219.11	0	0	0.07	0	0.07	0.04
ENSG00000054267.22	12.69	17.71	22.92	17.61	18.06	15.54
ENSG00000054277.14	47.77	64.15	86.92	72.3	78.4	55.6
ENSG00000054282.16	19.89	21.04	15.48	22.36	19.4	15.52
ENSG00000054356.14	2.21	1.3	3.54	2.25	2.15	0.59
ENSG00000054392.13	9.84	11.08	14.2	13.14	14.4	8.96
ENSG00000054523.20	23.37	22.01	26.43	24.17	23.06	24.34
ENSG00000054598.9	7.36	12.18	11	15.64	16.46	2.06
ENSG00000054611.14	19.75	16.3	18.63	19.19	17.99	19.29
ENSG00000054654.20	12.78	13.55	14.06	11.66	13.86	13.36
ENSG00000054690.14	4.26	6.39	9.32	6.75	7.16	4.84
ENSG00000054793.14	8.26	8.83	10.1	9.55	9.02	7.91
ENSG00000054796.13	0	0	0	0	0	0
ENSG00000054803.4	0	0.03	0	0	0	0.03
ENSG00000054938.17	0.62	0.17	0	0	0	0.09
ENSG00000054965.11	16.52	15.03	13.79	17.85	16.7	13.4
ENSG00000054967.13	4.78	5.98	6.93	5.22	5.05	6.02
ENSG00000054983.17	11.9	13.79	17.1	15.93	16.24	12.46
ENSG00000055044.11	47.37	59.72	67.57	50.27	50.53	63.56
ENSG00000055070.17	112.71	109.36	118.23	110.14	112.65	108.98
ENSG00000055118.17	1.54	0.97	0.55	1.75	2.12	1.45
ENSG00000055130.18	62.87	55.57	60.05	47.51	49.46	57.62
ENSG00000055147.19	9.58	11.23	16.51	9.59	10.19	11.07
ENSG00000055163.21	18.78	15.21	25.18	21.02	19.04	19.49
ENSG00000055208.20	33.08	34.65	41.33	32.8	36.59	34.12
ENSG00000055211.14	36.86	37.38	31.82	34.77	30.4	35.18
ENSG00000055332.19	9.83	14.39	16.9	11.72	10.92	11.72
ENSG00000055483.20	23.55	24.1	23.72	23.26	21.78	23.23
ENSG00000055609.21	23.08	18.94	19.15	24.44	16.78	18.01
ENSG00000055732.13	1.54	2.85	5.93	3.28	3.29	1.37
ENSG00000055813.6	0.8	1.18	1.46	1.63	1.66	1.04
ENSG00000055917.17	21.48	20.71	39.96	19.63	22.57	18.24
ENSG00000055950.17	81.24	79.03	83.18	77.36	84.06	68.97
ENSG00000055955.17	1.06	1.7	0.41	1.22	2.34	1.07
ENSG00000055957.11	0.15	0.16	0	0	0.15	0
ENSG00000056050.7	19.05	16.76	21.49	17.55	16.57	19.94
ENSG00000056097.16	35.93	38.54	48.57	36.17	38.4	37.47
ENSG00000056277.16	2.15	3.14	3.69	2.86	3.01	2.1
ENSG00000056291.19	1.16	1.27	5.33	3.23	3.39	1.17
ENSG00000056487.17	0.25	0.28	1.02	0.44	0.57	0.22
ENSG00000056558.11	3.19	1.89	1.99	2.54	2.81	3.47
ENSG00000056586.16	25.32	27.68	30.41	25.81	20.14	18.86
ENSG00000056736.10	0.3	0.32	0.6	0.17	0.72	0.28
ENSG00000056972.21	24.92	22.23	27.44	25.18	26.99	19.87
ENSG00000056998.21	15.63	19.67	30.03	19.99	21	16.06
ENSG00000057019.16	21.01	26.78	29.77	27.44	30.18	24.37
ENSG00000057149.16	0	0.06	0	0	0	0.06
ENSG00000057252.13	10.6	12.53	21.87	11.58	12.27	17.7
ENSG00000057294.18	82.11	102.96	137.31	106.34	109	79.89
ENSG00000057468.7	0.1	0.03	0	0.12	0.05	0.12
ENSG00000057593.14	0.04	0.03	0	0.03	0.03	0
ENSG00000057608.17	200.19	205.37	226.34	196.05	199.83	201.39
ENSG00000057657.17	0.59	1.02	1.43	1.52	2.22	0.91
ENSG00000057663.16	24.03	28.66	31.9	21.86	22.64	26.09
ENSG00000057704.13	8.23	7.59	8.13	7.92	6.44	7.51
ENSG00000057757.10	47.54	50.76	51.12	45.8	48.87	46.53
ENSG00000057935.14	21.04	22.81	36.11	27.18	29.22	17.05
ENSG00000058056.10	5.08	9.48	21.38	6.35	8.4	9.88
ENSG00000058063.16	19.34	13.87	16.92	11.04	13.23	16.75
ENSG00000058085.15	220.04	173.13	115.52	143.67	153.76	273.91
ENSG00000058091.17	3.77	8.67	16.74	14.41	12.15	5.55
ENSG00000058262.11	226.49	207.51	223.79	229.07	203.75	217.05
ENSG00000058272.19	39.45	36.69	52.92	31.76	34.64	38.02
ENSG00000058335.16	4.61	6.83	12.27	10.66	13.89	5.83
ENSG00000058404.21	0.19	0.44	0.74	0.25	0.46	0.17
ENSG00000058453.17	15.38	16.4	12.39	16.73	21.66	17.19
ENSG00000058600.16	23.69	23.02	40.44	23.33	25.15	18.4
ENSG00000058668.16	98.74	69.06	50.91	68.05	65.15	99.08
ENSG00000058673.17	59.37	57.53	66.51	61.69	54.5	54.76
ENSG00000058729.11	15.99	15.02	13.85	21.3	16.36	21.65
ENSG00000058799.15	33.11	33.61	41.93	34.58	33.56	29.81
ENSG00000058804.12	13.82	17.85	20.66	12.95	15.5	17.15
ENSG00000058866.15	0.04	0.73	0.13	0.06	0.66	0.2
ENSG00000059122.17	23.86	26.72	30.06	29.5	38.03	26.54
ENSG00000059145.19	5.9	9.89	8.59	10.88	11.04	9.92
ENSG00000059377.19	0.55	0.06	0	1.24	2.63	0
ENSG00000059378.13	1.19	1.79	2.14	1.84	1.93	1.34
ENSG00000059573.9	43.81	43.67	59.87	53.11	45.69	43.65
ENSG00000059588.10	11.34	13.57	13.99	11.72	14.67	15.12
ENSG00000059691.12	30.3	30.46	21.02	26.66	25.63	27.34
ENSG00000059728.11	3.8	5.7	3.18	5.47	4.33	4.45
ENSG00000059758.8	18.34	19.36	29.07	16.52	19.29	24.47
ENSG00000059769.20	7.24	7.1	6.6	7	6.2	7.44
ENSG00000059804.17	325.99	167.8	252.32	266.95	376.79	359.6
ENSG00000059915.17	1.58	2.22	0.98	2.88	2.58	2.02
ENSG00000060069.18	24.48	25.94	21.06	25.81	24.39	24.32
ENSG00000060138.13	160.19	201.44	237.11	173.12	183.56	179.59
ENSG00000060140.9	7.13	2.97	2.3	4.38	4.57	6.38
ENSG00000060237.19	54.25	57.87	87.1	61.77	59.78	58.45
ENSG00000060303.5	0	0	0	0	0	0
ENSG00000060339.14	44.7	55.19	54.55	45.71	44.15	46.28
ENSG00000060491.17	35.75	36.05	35.66	34.36	39.81	39.25
ENSG00000060558.4	0.1	0.12	0.08	0.13	0.04	0.13
ENSG00000060566.14	0	0	0	0.07	0.03	0.08
ENSG00000060642.12	8.16	6.49	9.19	9.32	10.58	8.05
ENSG00000060656.20	19.21	31.46	38.22	36.19	41.08	13.08
ENSG00000060688.13	30.28	36.8	55.24	33.04	39.41	31.74
ENSG00000060709.17	0.07	0.14	0	0.1	0.01	0
ENSG00000060718.22	4.57	4.78	3.71	4.43	3.81	4.42
ENSG00000060749.17	10.57	14.9	22.82	11.67	13.99	11.37
ENSG00000060762.20	25.84	17.87	25.01	19.59	19.01	23.69
ENSG00000060971.19	49.17	48.12	56.02	49.64	46.61	46.94
ENSG00000060982.15	75.65	109.74	82.56	90.59	77.2	71.96
ENSG00000061273.18	121.76	110.52	102.29	105.54	125.05	115.32
ENSG00000061337.16	1.26	1.26	1.15	1.45	1.37	1.27
ENSG00000061455.11	0.13	0.3	0.29	0.96	0.5	0.34
ENSG00000061492.12	0	0	0	0.09	0	0
ENSG00000061656.11	3.32	2.88	2.17	2.92	5.31	2.86
ENSG00000061676.16	87.33	86.75	111.69	81.3	78.62	82
ENSG00000061794.13	38.47	50.01	47.14	47.08	44.49	43.88
ENSG00000061918.14	4.14	4.94	6.93	5.13	7.44	3.42
ENSG00000061936.10	28.26	28.69	40.04	27.47	30.6	28.16
ENSG00000061938.21	42.43	34.68	30.61	34.86	42.08	45.64
ENSG00000061987.16	13.07	10.6	11.75	13.02	11.01	11.89
ENSG00000062038.15	369.08	396.87	439.46	419.05	429.38	353.7
ENSG00000062096.15	0.06	0.04	0	0.05	0.08	0.05
ENSG00000062194.16	35.39	39.91	48.15	41.05	41.74	37
ENSG00000062282.15	0.55	0.54	0	0.41	0.18	0.2
ENSG00000062370.17	1.33	1.66	2.88	2.14	1.57	2.13
ENSG00000062485.19	108.58	111.05	105.82	105.95	111.06	117.94
ENSG00000062524.16	0.47	0.11	0.1	0.42	0.14	0.17
ENSG00000062582.14	105.99	113.27	119.65	104.73	107.97	116.45
ENSG00000062598.18	30.24	27.6	34.35	28.19	29.74	25.04
ENSG00000062650.20	21.35	23.7	26.31	21.18	20.79	19.27
ENSG00000062716.13	76.72	98.09	120.75	102.67	106.94	65.31
ENSG00000062725.10	12.29	21.9	19.87	15.83	16.75	13.23
ENSG00000062822.16	35.61	45.92	42.66	34.98	46.05	46.69
ENSG00000063015.21	0.27	0.26	0.25	0.14	0	0.49
ENSG00000063046.18	147.86	158.92	182.52	159.59	170.88	157.87
ENSG00000063127.16	0.19	0.32	0.64	0.45	0.41	0.1
ENSG00000063169.12	6.97	7.36	6.01	6.68	8.6	7.16
ENSG00000063176.16	13.9	16.63	22.86	15.6	18.65	13.63
ENSG00000063177.13	1156.34	1143.48	1318.98	1177.21	1249.28	1153.25
ENSG00000063180.9	9.15	10.44	8.99	13.52	9.35	6.29
ENSG00000063241.8	49.38	43.45	42.05	50.03	44.78	50.1
ENSG00000063244.14	114.87	128.3	120.4	112.2	124.25	133.53
ENSG00000063245.15	104.54	103.82	103	103.33	120.75	105.47
ENSG00000063322.15	24.86	25.6	33.38	27.06	25.63	19.49
ENSG00000063438.20	1.44	1.41	1.23	0.32	1.46	0.99
ENSG00000063515.3	0	0	0	0	0	0.04
ENSG00000063587.15	9.33	9.96	9.9	10.93	7.53	8.29
ENSG00000063601.17	25.08	30.74	34.99	28.96	28.93	24.2
ENSG00000063660.9	166.83	114.83	90.23	112.98	107.98	126.05
ENSG00000063761.16	5.19	6.38	7.81	6.96	8.78	6.84
ENSG00000063854.13	50.76	58.89	41.39	52.41	55.1	67.56
ENSG00000063978.17	46.54	54.88	68.91	46.06	48.19	49.61
ENSG00000064012.24	8.04	8.41	13.13	8.36	9.36	7.43
ENSG00000064042.18	14.3	20.15	21.45	23.3	24.7	10.57
ENSG00000064102.15	7.66	13.76	18.6	9.53	12.5	10.07
ENSG00000064115.11	48.77	58.85	125.67	71.7	80.07	50.55
ENSG00000064195.7	1.22	1.23	1.71	1.59	3.07	0.86
ENSG00000064199.7	0.98	3	2.66	1.79	1.82	2.76
ENSG00000064201.16	0	0	0	0	0	0
ENSG00000064205.11	0	0	0	0	0.07	0
ENSG00000064218.5	2.26	1.08	0.55	1.13	1.14	2.24
ENSG00000064225.13	12.38	5.96	3.2	5.3	4.62	11.34
ENSG00000064270.13	23.23	12.72	18.34	13.09	15.94	25.46
ENSG00000064300.9	0.6	0.85	0.74	0.72	1.56	0.45
ENSG00000064309.16	34.51	13.87	17.7	14.03	14.16	25.54
ENSG00000064313.13	9.53	10.55	13.63	11.07	10.1	10.02
ENSG00000064393.16	9.08	14.49	20.95	19.25	16.83	9.41
ENSG00000064419.14	26.72	31.98	39.63	30.7	30.77	30.93
ENSG00000064489.23	0.09	0.95	0.41	0.77	0.88	0.41
ENSG00000064490.14	86.84	100.28	98.26	109.35	107.37	89.81
ENSG00000064545.15	15.55	14.8	21.44	20.39	22.48	16.37
ENSG00000064547.14	31.54	26.52	25.46	26.08	32.65	28.27
ENSG00000064601.21	61.38	70.02	95.32	82.1	78.86	52.12
ENSG00000064607.17	48.47	50.39	56.38	57.8	64.66	54.29
ENSG00000064651.14	6.15	6.53	9.22	6.44	7.86	9.49
ENSG00000064652.11	41.39	32.12	46.23	36.07	33.85	40.33
ENSG00000064655.19	8.27	10.82	10.61	12.45	12.82	9.17
ENSG00000064666.15	241.09	275.64	324.77	324.87	308.95	272.1
ENSG00000064687.13	20.79	17.51	14.21	15.29	17.36	16.03
ENSG00000064692.20	2.59	3.2	4.12	4.41	3.95	0.98
ENSG00000064703.13	11.29	13.8	16.97	11.29	10.5	11.04
ENSG00000064726.10	35.5	38.56	38.17	38.82	35.22	37.69
ENSG00000064763.12	3.46	4.46	8	4.8	7.7	7.2
ENSG00000064787.14	0.04	0.08	0.36	0.19	0.08	0.08
ENSG00000064835.12	0	0	0	0	0	0
ENSG00000064886.14	1.46	2.46	2.51	3.28	2.89	1.9
ENSG00000064932.16	33.55	33.82	35.94	36.16	41.28	34.09
ENSG00000064933.19	5.61	8.03	6.72	6.68	8.64	9.7
ENSG00000064961.19	105.97	108.78	98.88	107.76	117.55	103.96
ENSG00000064989.13	0.02	0.13	0.98	0.27	0.41	0.21
ENSG00000064995.19	31.35	36.23	36.6	31.54	36.7	35.24
ENSG00000064999.16	170.05	98.77	99.67	95.63	107.22	167.39
ENSG00000065000.20	93.5	101.39	102.55	96.56	101.12	103.95
ENSG00000065029.15	18.08	17.83	22.94	21.28	22.67	16.46
ENSG00000065054.14	16.15	10.93	9.88	12.95	14.89	17.57
ENSG00000065057.9	15.06	17.58	17.9	15.26	19.47	20.37
ENSG00000065060.18	3.95	4.53	7.13	5.37	5.53	4.51
ENSG00000065135.12	21.62	20.69	20.45	19.41	20.02	20.75
ENSG00000065150.21	70.66	89.78	101.66	76.54	80.2	84.69
ENSG00000065154.12	80.46	70.08	83.6	73.03	60.93	79.46
ENSG00000065183.16	8.47	10.74	11.65	10.8	9.02	12.69
ENSG00000065243.20	22.17	28.48	29.06	23.8	28.43	25.12
ENSG00000065268.11	85.37	88.17	93.45	86.25	100.33	104.31
ENSG00000065308.5	22.52	16.95	16.32	14.44	15.22	24.76
ENSG00000065320.9	3.35	2.98	2.31	3.46	2.81	4.29
ENSG00000065325.13	0.08	0.1	0.12	0.25	0.02	0.14
ENSG00000065328.17	7.17	12.78	12.47	6.8	7.86	12.61
ENSG00000065357.20	69.22	50.55	49.58	45.56	58.93	71.13
ENSG00000065361.17	38.04	34.67	57.33	47.38	42.86	38.67
ENSG00000065371.18	0.5	0.1	0	0.1	0.13	0.05
ENSG00000065413.20	1.18	1.12	0.81	1.13	1.75	3.14
ENSG00000065427.15	103.72	116.77	152.79	113.7	112.65	110.71
ENSG00000065457.11	16.75	19.09	19.55	19.02	17.2	14.44
ENSG00000065485.20	48.17	29.52	27.25	32.7	31.59	38.62
ENSG00000065491.8	6.41	6.42	7.73	6.82	7.48	7.59
ENSG00000065518.8	165.06	195.67	196.94	192.86	206.39	172.6
ENSG00000065526.13	31.5	33.64	42.9	32.37	31.91	25.09
ENSG00000065534.20	80.81	49.59	35.33	37.71	37.14	88.85
ENSG00000065548.18	41.16	51.14	50.15	46.47	46.54	54.45
ENSG00000065559.15	29.13	29.95	33.55	25.56	27.82	29.01
ENSG00000065600.13	9.74	14.58	15.55	15.24	17.47	13.49
ENSG00000065609.15	0.14	0	0.08	0.15	0.04	0.02
ENSG00000065613.15	41.98	32.46	29.87	28.51	29.37	31.75
ENSG00000065615.14	10.65	12.53	18.6	12.5	10.63	9.73
ENSG00000065618.21	106.55	32.98	13	39.37	34.97	64.74
ENSG00000065621.15	0.28	0.64	1.3	1.25	0.95	0.48
ENSG00000065665.21	5.82	6.72	11.74	7.27	7.83	5.85
ENSG00000065675.16	0.75	0.84	1.4	0.96	0.93	0.71
ENSG00000065717.16	0.63	1.27	0.92	1.96	3.12	0.62
ENSG00000065802.12	30.97	34.97	36.05	33.94	38.12	37.22
ENSG00000065809.14	178.83	127.54	85.28	95.75	95.22	160.22
ENSG00000065833.9	9.25	8.89	10.52	8.31	6.45	10.83
ENSG00000065882.18	164.86	161.46	141.66	140.14	132.83	182.96
ENSG00000065883.18	25.04	24.72	33.81	23.73	23.25	21.8
ENSG00000065911.13	102.99	101.76	81.27	85.55	74.23	131.4
ENSG00000065923.10	9	9.1	13.02	13.28	16.3	12.29
ENSG00000065970.9	10.3	11.2	10.28	9.15	11.43	11.65
ENSG00000065978.19	500.99	567.59	569.49	543.3	549.16	617.24
ENSG00000065989.16	0.7	0.44	0.67	0.39	0.47	0.52
ENSG00000066027.12	13.17	12.59	12.92	11.46	13.53	12.9
ENSG00000066032.19	0.43	0.35	0.5	0.44	0.4	0.39
ENSG00000066044.15	66.71	80.71	79.7	70.04	73.12	73.8
ENSG00000066056.14	0.74	0.9	1.7	1.45	1.46	1.43
ENSG00000066084.13	18.07	17.11	19.29	16.96	16.55	19.87
ENSG00000066117.15	68.81	78.49	87.44	78.81	71.38	63.84
ENSG00000066135.13	26.95	31.04	33.72	31.96	30.16	25.07
ENSG00000066136.21	44.59	44.06	57.74	41.12	43.5	39.23
ENSG00000066185.13	0.2	0.33	0.49	0.2	0.22	0
ENSG00000066230.12	1.28	1.08	1.34	1.33	1.6	1.12
ENSG00000066248.15	18.24	8.6	4.75	9.01	6.69	10.02
ENSG00000066279.19	9.15	10.41	10.79	7.49	9.15	10.73
ENSG00000066294.15	0	0.01	0	0	0	0
ENSG00000066322.15	219.15	186.22	168.56	173.8	173.58	236.12
ENSG00000066336.13	0.09	0	0	0.18	0.07	0
ENSG00000066379.15	19.39	19.42	30.64	19.62	24.73	23.09
ENSG00000066382.17	1.34	0.5	1.01	0.97	1.08	0.8
ENSG00000066405.13	0.05	0.04	0	0	0.08	0.06
ENSG00000066422.7	6.33	7.73	6.48	7.97	5.15	7.6
ENSG00000066427.25	17.31	14.14	17.96	12.5	15.96	23.55
ENSG00000066455.13	46.86	42.24	50.12	43.48	36.67	39.21
ENSG00000066468.24	16.09	10.03	22.02	10.7	11.59	15.18
ENSG00000066557.6	11.16	12.59	13.91	11.97	13.68	12.73
ENSG00000066583.12	11.4	13.63	18.57	11.81	13.12	14.44
ENSG00000066629.19	11.28	10.16	7.97	9.62	5.96	11.73
ENSG00000066651.20	9.27	10.64	14.43	9.63	10.33	10.44
ENSG00000066654.14	15.1	15.18	14.95	13.85	14.19	14.22
ENSG00000066697.15	53.83	68.91	62.56	56.07	53.34	57.26
ENSG00000066735.16	4.32	2.2	1.15	1.87	2.57	2.96
ENSG00000066739.12	5.64	7.06	8.58	5.78	5.29	5.16
ENSG00000066777.9	30.65	29.65	24.91	28.48	27.36	30.36
ENSG00000066813.14	0.04	0	0	0	0.11	0.04
ENSG00000066827.16	7.09	4.07	3.1	4.38	4.96	3.54
ENSG00000066855.16	12.4	15.65	23.97	13.37	17	14.09
ENSG00000066923.19	0	0.34	0.45	0.03	0.23	0
ENSG00000066926.13	20.87	29.79	39.5	30.15	26.84	20.67
ENSG00000066933.17	11.22	7.07	12.44	8.12	8.21	10.5
ENSG00000067048.17	0	0	0	0	0	0
ENSG00000067057.19	196.11	162.63	149.76	163.01	190.01	231.04
ENSG00000067064.13	80.22	93.6	55.01	74.6	53.5	85.1
ENSG00000067066.17	14.34	18.16	11.31	17.45	14.41	15.18
ENSG00000067082.15	211.1	195.64	98.58	148.61	159.14	263.02
ENSG00000067113.17	35.99	27.57	22.57	31.82	30.01	34.39
ENSG00000067141.17	24.98	22.92	34.21	23.96	29.15	20.16
ENSG00000067167.8	135.45	132.64	174.84	135.5	123.68	120.17
ENSG00000067177.15	1.94	1.91	2.92	2.1	2.08	1.95
ENSG00000067182.9	142.76	168.88	174.22	165.8	174.41	110.7
ENSG00000067191.17	3.09	4.3	2.98	3.32	4.23	3.3
ENSG00000067208.17	10.93	11.17	11.23	10.25	8.94	12.54
ENSG00000067221.14	10.25	11.09	11.41	11.7	12.54	11.53
ENSG00000067225.21	976.31	843	778.88	811.53	862.96	1016.56
ENSG00000067248.11	17.39	18.18	21.04	18.46	15.99	17.72
ENSG00000067334.14	36.38	39.94	42.11	35.68	31.66	39.79
ENSG00000067365.15	22.08	18.32	22.37	22.42	17.48	14.91
ENSG00000067369.14	22.44	27.56	31.11	24.31	29.91	20.24
ENSG00000067445.22	27.98	29.5	41.78	39.19	34.1	18.95
ENSG00000067533.6	16.14	21.72	17.19	16.37	12.55	18.8
ENSG00000067560.14	425.07	419.31	292.4	381.61	371.97	454.48
ENSG00000067596.12	24.91	23.75	32.73	28	22.51	22.5
ENSG00000067601.11	0	0	0	0	0.28	0
ENSG00000067606.17	41.38	31.35	36.82	35.06	38.31	41.28
ENSG00000067646.12	0	0	0	0	0.04	0
ENSG00000067704.10	54.78	53.14	64.8	54.58	54.12	59.2
ENSG00000067715.15	1.22	1.38	2.3	2.41	1.47	0.89
ENSG00000067798.16	0.8	2.6	0.73	0.84	0.9	0.63
ENSG00000067829.20	39.85	34.19	31.13	36.97	36.67	40.62
ENSG00000067836.13	33.77	35.67	29.86	37.64	39.34	29.69
ENSG00000067840.13	1.11	0.37	0.15	0.31	0.39	0.54
ENSG00000067842.19	0.03	0.09	0.09	0.12	0.04	0.06
ENSG00000067900.9	16.91	16.44	17.14	16.81	16.85	17.17
ENSG00000067955.15	27.83	35.22	37.87	29.7	33.83	33.44
ENSG00000067992.17	2.34	3.35	5.21	3.58	4.51	2.81
ENSG00000068001.14	120.21	114.07	96.98	120.23	108.8	104.29
ENSG00000068024.18	4.86	4.92	4.75	5.38	5.67	5.27
ENSG00000068028.18	35.21	30.77	24.98	29.84	26.89	32.67
ENSG00000068078.20	7.34	4.89	4.18	4.76	6.3	6.93
ENSG00000068079.8	2.51	5.16	3.02	3.91	3.59	2.61
ENSG00000068097.16	11.69	15.7	16.37	16.59	15.52	15.94
ENSG00000068120.15	67.58	79.19	94.52	78.42	89.47	84.03
ENSG00000068137.15	16.88	13.84	13.21	16.78	17.33	14.95
ENSG00000068305.19	19.78	14.09	15.61	12.19	15.02	19.19
ENSG00000068308.15	53.2	49.78	67.02	55.57	53.05	46.91
ENSG00000068323.17	62.35	61.75	60.5	60.81	61.32	62.69
ENSG00000068354.16	15.28	12.4	11.83	12.19	12.21	11.96
ENSG00000068366.21	40.86	53	55.07	52.55	49.39	53.96
ENSG00000068383.19	29.04	26.87	19.71	28.11	31.85	25.86
ENSG00000068394.11	20.76	22.93	18.25	22.26	21.71	21.45
ENSG00000068400.14	27.89	33.14	38.32	33.18	37.69	28.64
ENSG00000068438.15	57.09	43.94	39.58	43.15	41.83	48.43
ENSG00000068489.13	16.19	28.75	22.64	16.59	25.79	20.94
ENSG00000068615.20	0.35	0.2	0.98	0.27	0.29	0.48
ENSG00000068650.19	45.43	44.11	49.2	55.48	53.96	41.92
ENSG00000068654.17	7.69	9.56	12.39	7.86	10.13	10.58
ENSG00000068697.7	641.57	555.29	460.44	527.69	481.1	590.77
ENSG00000068724.18	24.52	19.99	18.78	19.07	19.1	26.91
ENSG00000068745.15	104.01	118.84	139.9	140.12	118.78	92.88
ENSG00000068781.21	0.56	0.04	0	0.11	0	0.26
ENSG00000068784.13	4.51	4.74	4.9	4.92	5	5.37
ENSG00000068796.19	18.89	23.63	30.93	19.61	24.9	21.53
ENSG00000068831.19	0.24	1.3	0	0.42	0.34	0.05
ENSG00000068878.15	27.12	30.72	42.72	32.26	29.35	25.65
ENSG00000068885.15	10.46	8.83	12.94	10.13	11.18	6.02
ENSG00000068903.21	37.33	30.19	33.34	36.12	35.49	34.58
ENSG00000068912.15	45.74	47.42	41.83	49.89	40.87	41.47
ENSG00000068971.14	8.77	5.6	4.24	6.03	7.55	9.67
ENSG00000068976.14	1	0.35	0.33	0.69	0.22	0.15
ENSG00000068985.5	0	0	0	0	0	0.19
ENSG00000069011.16	0.35	0.33	0.42	0.24	0.47	0.24
ENSG00000069018.19	0	0.04	0	0.15	0.02	0.05
ENSG00000069020.19	3.72	5.34	5.25	4.63	7.14	4.01
ENSG00000069122.19	0.15	0.23	0.06	0.08	0.15	0.31
ENSG00000069188.17	1.78	1.91	3.09	2.21	2.25	1.81
ENSG00000069206.15	0	0	0	0	0.06	0.07
ENSG00000069248.12	26.08	26.02	31.39	25.12	23.73	22.1
ENSG00000069275.13	140.03	153.44	130.32	137.22	166.63	160.87
ENSG00000069329.19	87.41	89.96	106.33	73	76.86	74.26
ENSG00000069345.12	36.57	37.92	40.95	32.88	33.91	34.31
ENSG00000069399.15	8.69	6.1	3.12	5.06	10.15	6.32
ENSG00000069424.16	1.95	0.83	3.47	0.82	1.72	0.67
ENSG00000069431.14	0	0	0	0	0.02	0.03
ENSG00000069482.7	32.91	27.29	12.05	15.23	20.87	34.21
ENSG00000069493.15	1.31	1.63	3.91	0.88	2.72	2.43
ENSG00000069509.6	24.07	23.31	21.91	20.26	22.32	22.2
ENSG00000069535.14	0.04	0.13	0.13	0.04	0.1	0.04
ENSG00000069667.16	1.65	1.1	1.32	1.6	2.31	1.25
ENSG00000069696.7	1.09	0.59	0.52	0.81	0.74	0.37
ENSG00000069702.11	1.64	0.83	1.16	0.39	0.75	1.4
ENSG00000069764.10	0.22	0	0	0	0	0
ENSG00000069812.11	14.93	10.67	7.89	12.93	13.83	12.64
ENSG00000069849.11	53.95	66.17	66.76	53.56	59.79	74.44
ENSG00000069869.17	11.57	15.73	30.52	17.7	16.98	14.54
ENSG00000069943.10	5.85	6.18	8.41	5.79	7.27	6.65
ENSG00000069956.14	53.29	54.5	52.82	54.46	53.44	48.81
ENSG00000069966.19	20.39	19.57	17.79	17.41	18.86	25.16
ENSG00000069974.17	14.72	17.5	12.64	12.75	12.2	17.64
ENSG00000069998.12	15.59	18.22	21.91	18.32	22.61	17.58
ENSG00000070010.19	68.5	82.28	71.69	68.68	76.98	77.66
ENSG00000070018.9	7.55	9.87	15.27	9.3	9.16	9.72
ENSG00000070019.5	0	0	0.09	0.07	0.06	0.02
ENSG00000070031.4	0	0	0.46	0	0	0
ENSG00000070047.13	33.04	32.84	30.9	30.93	28.33	33.12
ENSG00000070061.16	14.38	11.15	23.1	10.71	12.4	13.63
ENSG00000070081.18	52.38	46.88	45.28	44.4	34.3	44.15
ENSG00000070087.15	253.25	267.26	283.78	331.69	320.58	237.9
ENSG00000070159.14	7.25	6.81	4.48	6.22	6.51	6.97
ENSG00000070182.21	0.17	0.22	0.1	0.06	0.12	0.16
ENSG00000070190.13	4.21	1.93	2.55	1.27	1.67	5.82
ENSG00000070193.5	0	0.01	0	0	0.08	0.02
ENSG00000070214.17	22.55	31.02	38.84	33.51	34.63	22.73
ENSG00000070269.14	7.26	7.14	8.23	7.66	10.04	5.86
ENSG00000070366.14	48.37	43.57	42.9	50.19	40.95	43.54
ENSG00000070367.17	33.4	34.6	32.96	27.54	35.66	30.91
ENSG00000070371.16	4.19	4.65	5.03	5.5	4.54	5.95
ENSG00000070388.12	0	0	0	0.16	0.07	0.22
ENSG00000070404.10	156.1	95.11	71.43	127.03	114.44	165.75
ENSG00000070413.21	82.41	63.84	70.38	68.56	66.78	72.75
ENSG00000070423.18	70.65	70.12	62.36	68.11	65.93	74.55
ENSG00000070444.15	26.97	22.59	16.05	22.8	21.67	21.42
ENSG00000070476.15	13.88	14.15	14.32	13.41	12.25	12.98
ENSG00000070495.15	19.23	17.52	19.88	19.14	16.47	24.1
ENSG00000070501.12	23.17	27.7	37.95	25.44	30.1	26.69
ENSG00000070526.15	0.64	2.29	1.36	1.79	1.13	1.35
ENSG00000070540.13	85.27	57.19	48.7	66.02	48.5	67.59
ENSG00000070601.10	0.02	0.02	0	0.04	0.02	0.06
ENSG00000070610.14	53.69	55.97	58.93	50.2	48.19	46.49
ENSG00000070614.15	152.16	158.21	173.1	170.97	162.35	144.44
ENSG00000070669.17	60.67	63.92	99.02	60.66	47.28	65.18
ENSG00000070718.13	5.95	8.26	11.28	8.23	9.07	6.29
ENSG00000070729.14	0.24	0.53	0.14	0.21	0.14	0.16
ENSG00000070731.11	6.01	4.26	4.83	7.09	7.44	3.96
ENSG00000070748.19	0.02	0	0	0.04	0	0.04
ENSG00000070756.17	699.8	723.63	1001.2	788.89	798.48	632.46
ENSG00000070759.17	4.35	2.14	1.98	2.79	3.03	2.15
ENSG00000070761.8	45.56	40.62	43.98	36.02	37.38	39.07
ENSG00000070770.10	29.23	33.87	38.7	31.14	31.16	30.53
ENSG00000070778.13	14.82	18.28	17.17	16.36	14.02	18.05
ENSG00000070785.17	14.25	19.05	16.69	15.73	14.37	19.95
ENSG00000070808.17	6.51	13.15	13.42	20.89	27.54	5.36
ENSG00000070814.22	92.24	92.14	92.17	78.21	94.57	93.74
ENSG00000070831.18	147.88	136.92	91.78	155.23	131.57	127.9
ENSG00000070882.13	15.41	13.42	13.6	12.25	15.73	15.54
ENSG00000070886.12	0.06	0.1	0.2	0.06	0.25	0.04
ENSG00000070915.10	0	0.05	0	0.02	0	0
ENSG00000070950.10	11	9.83	12.37	11.23	13.01	15.43
ENSG00000070961.17	26.79	33.38	65.93	28.96	32.83	29.11
ENSG00000070985.14	0.09	0.03	0	0	0.04	0.05
ENSG00000071051.14	51.17	57.11	55.99	55.14	59.76	56.68
ENSG00000071054.17	114.99	156.97	146	156.24	152.77	114.08
ENSG00000071073.13	2.1	2.48	2.96	4.74	2.75	3.68
ENSG00000071082.11	2138.78	2227.21	2504.91	2209.53	2238.6	2043.32
ENSG00000071127.18	547.23	477.96	476.66	509.85	455.52	610.32
ENSG00000071189.21	12.65	13.31	15.03	12.19	11.3	11.2
ENSG00000071203.9	0	0	0	0	0	0.23
ENSG00000071205.12	26.52	36.91	39.25	40.93	38.78	27.41
ENSG00000071242.12	59.87	34.65	29.87	35.87	28.16	50.36
ENSG00000071243.16	11.8	14.8	13.55	13.83	10.02	9.76
ENSG00000071246.11	3.98	4.55	4.79	3.82	4.79	2.9
ENSG00000071282.12	139.79	87.37	66.15	83.65	63.63	155.14
ENSG00000071462.13	47.53	51.48	56.73	46.9	53.16	56.44
ENSG00000071537.14	33.76	27.52	36.62	31.53	31.03	26.53
ENSG00000071539.14	14.39	18.39	18.94	12.42	19.03	21.48
ENSG00000071553.18	129.38	109.01	105.16	118.31	114.14	108.59
ENSG00000071564.19	138.17	162.8	182.55	160.56	196.86	153.82
ENSG00000071575.12	26.85	27.03	16.62	19.06	19.22	18.71
ENSG00000071626.17	102.67	108.57	98.61	101.5	99.74	120.2
ENSG00000071655.18	67.62	76.26	76.55	76.71	75.27	73.58
ENSG00000071677.1	0	0	0	0	0	0
ENSG00000071794.16	8.25	10.52	13.66	10.57	10.83	9
ENSG00000071859.15	123.19	112.56	100.26	117.83	104.73	142
ENSG00000071889.17	59.97	54.66	47.16	57.8	57.86	56.3
ENSG00000071894.17	135.02	116.49	158.1	123.96	136.2	130.43
ENSG00000071909.19	0.84	0.52	0.22	0.47	0.4	0.61
ENSG00000071967.12	2.26	2.71	2.54	2.13	2.05	2.23
ENSG00000071991.9	0	0	0	0	0.05	0.22
ENSG00000071994.11	55.64	56.96	77.39	56.12	64.49	65.96
ENSG00000072041.18	4.44	2.94	7.22	4.82	4.73	6.3
ENSG00000072042.13	105.77	126.61	141.55	130.62	122.96	104.72
ENSG00000072062.16	44.03	45.82	43.64	43.98	49.99	44.15
ENSG00000072071.17	5.44	5.11	8.61	8.28	9.96	6.03
ENSG00000072080.11	0	0	0	0	0	0
ENSG00000072110.16	530.53	530.9	428.45	481.69	458.35	685.02
ENSG00000072121.17	6.48	7.97	12.46	8.25	7.22	5.55
ENSG00000072133.12	2.2	3.68	2.89	2.17	3.09	4.65
ENSG00000072134.16	29.27	24.93	36.35	27.53	30.29	30.3
ENSG00000072135.13	14.63	11.69	11.55	11.76	13.23	13.03
ENSG00000072163.20	7.73	5.91	4.2	7.09	5.65	15.8
ENSG00000072182.14	0	0.04	0	0.08	0.07	0.04
ENSG00000072195.15	69.48	47.15	46.87	59.53	66.94	65.18
ENSG00000072201.14	2.1	4.43	4.92	3.42	4.11	1.62
ENSG00000072210.19	10.97	12.97	20.81	14.93	14.67	14.91
ENSG00000072274.14	15.18	15.63	24.14	16.27	14.53	13.97
ENSG00000072310.18	77.57	93.55	65.46	86.58	82.91	32.42
ENSG00000072315.4	0	0.01	0	0.01	0	0.01
ENSG00000072364.13	33.22	35.55	38.29	35.92	32.47	32.64
ENSG00000072401.15	15.32	21.04	20.42	21.96	18.67	16.12
ENSG00000072415.10	15.64	17.95	25.3	19.85	14.02	15.95
ENSG00000072422.17	7.34	9.14	9.64	10.58	9.81	8.64
ENSG00000072501.19	58.32	53.03	54	46.19	57.33	59.8
ENSG00000072506.14	64.63	65.92	66.27	64.12	66.66	66.46
ENSG00000072518.23	24.21	25.96	28.51	23.75	30.83	26.48
ENSG00000072571.20	14.84	21.45	16.79	14.77	18.92	19.62
ENSG00000072609.18	40.27	37.49	35.17	35.71	36.5	34.37
ENSG00000072657.10	0.49	0.25	0.32	0.13	0.29	1.24
ENSG00000072682.20	78.43	62.02	36.48	67.95	56.66	63.36
ENSG00000072694.22	0	0	0	0.21	0.06	0
ENSG00000072736.19	9.57	11.87	14.57	11.24	10.69	10.83
ENSG00000072756.18	10.24	10.95	17.55	11.53	12.4	12.77
ENSG00000072778.20	794.7	607.24	551.56	565.78	613.69	809.72
ENSG00000072786.13	33.56	27.86	18.37	21.34	21.47	38.59
ENSG00000072803.18	24.81	28.69	29.97	29.06	27.2	27.35
ENSG00000072818.12	1.76	2.33	2.11	3.45	2.23	2.88
ENSG00000072832.15	1.37	1.37	2.02	0.91	0.82	0.62
ENSG00000072840.13	8.33	8.67	8.43	9.35	8.79	8.55
ENSG00000072849.11	47.3	47.01	46.21	45.59	43.01	50.12
ENSG00000072858.11	0	0.2	0	0.07	0	0
ENSG00000072864.16	23.3	22.62	23.53	23.05	32.37	27.45
ENSG00000072952.21	1.02	1.06	0.92	1.27	1.02	1.22
ENSG00000072954.7	1.9	1.23	1.24	1.16	1.62	0.67
ENSG00000072958.9	73.69	71.09	57.71	65.47	59.96	76.3
ENSG00000073008.16	29.65	33.51	29.06	30.27	31.97	40.83
ENSG00000073050.12	21.57	21.63	28.24	23.93	26.15	23.25
ENSG00000073060.17	30.4	19.84	28.11	26.36	36.1	25.73
ENSG00000073067.14	0.05	0	0	0	0.17	0.08
ENSG00000073111.14	27.07	37.11	41.27	25.87	30.72	35.69
ENSG00000073146.17	1.31	0.9	0.78	0.77	0.96	0.25
ENSG00000073150.14	4.13	4.31	6.39	4.96	5.82	3.59
ENSG00000073169.15	24.25	24.4	21.74	24.12	27.54	22.99
ENSG00000073282.14	2.41	3.53	7.53	3.98	7.2	2
ENSG00000073331.18	0.61	0.59	1.63	1.27	0.56	0.33
ENSG00000073350.14	39.34	36.66	47.94	36.56	48.04	44.97
ENSG00000073417.15	11.07	10.55	9.37	8.14	10.03	13.34
ENSG00000073464.13	2.98	2.08	2.82	5.71	3.79	3.94
ENSG00000073536.18	14.48	18.35	22.69	16.39	18.05	18.37
ENSG00000073578.18	51.68	49.99	54.5	57.16	58.43	56.25
ENSG00000073584.20	133.33	140.82	162.62	139.83	133.63	115.94
ENSG00000073598.6	0	0	0	0	0.06	0
ENSG00000073605.19	5.34	8.45	8.92	9.15	8.09	7.74
ENSG00000073614.13	15.41	19.51	23.06	17.72	15.35	18.22
ENSG00000073670.14	0.24	0.31	0.29	0.3	0.61	0.57
ENSG00000073711.11	9.9	7.74	8.57	7.63	7.11	9.46
ENSG00000073712.15	37.77	43.07	45.8	40.08	36.24	51.14
ENSG00000073734.10	0	0.02	0	0	0.03	0.01
ENSG00000073737.17	0	0	0	0	0	0.11
ENSG00000073754.6	0	0	0	0	0	0
ENSG00000073756.13	61.3	38.09	11.66	19.21	16.9	95.14
ENSG00000073792.16	62.36	70.85	75.63	67.52	71.81	72.92
ENSG00000073803.14	21.63	16.71	26.07	21.16	20.22	15.63
ENSG00000073849.16	5.84	29.84	35.96	33.16	38.6	7.2
ENSG00000073861.3	0	0.03	0	0	0.03	0.08
ENSG00000073905.8	1.77	1.83	3.4	1.49	2.27	2.18
ENSG00000073910.23	0.28	0.97	0.9	0.88	1.79	0.22
ENSG00000073921.18	125.73	124.36	137.69	118.31	110.89	146.27
ENSG00000073969.19	12.32	13.55	21.65	15.27	13.04	14
ENSG00000074047.22	9.52	11.46	11.37	13.04	13.95	10.32
ENSG00000074054.21	14.75	18.42	16.02	20.76	19.56	15.95
ENSG00000074071.15	124.49	140.53	123.46	136.47	134.6	157.71
ENSG00000074181.9	31.66	23.53	28.22	38.4	46.44	21.01
ENSG00000074201.9	91.54	108.73	134.43	94.04	100.7	99.65
ENSG00000074211.14	0.03	0.21	0.8	0.06	0.1	0.09
ENSG00000074219.14	54.26	69.31	81.44	80.03	83.31	49.65
ENSG00000074266.23	12.67	16.06	16.66	15.93	15.93	14.83
ENSG00000074276.11	0.05	0	0.42	0.09	0.28	0.07
ENSG00000074317.11	0.08	0	0	0.07	0.2	0.24
ENSG00000074319.13	87.17	76.54	89.23	79.78	70.84	79.95
ENSG00000074356.17	29.76	28.51	28.87	32.21	36.39	27.09
ENSG00000074370.18	0.52	1.11	1.74	1.01	1.4	0.73
ENSG00000074410.14	0.78	0.37	0.32	0.37	0.49	0.82
ENSG00000074416.16	19.91	16.3	10.81	15.12	12.16	22.63
ENSG00000074527.13	3.52	5.77	7.35	5.88	6.26	4.79
ENSG00000074582.15	29.1	34.48	39.11	30.56	30.22	42.83
ENSG00000074590.14	52.23	44.95	40.95	39.42	36.23	55.24
ENSG00000074603.19	15.01	18.35	27.37	15.93	14.5	13.8
ENSG00000074621.14	7.24	7.73	7.7	8.41	5.38	6.53
ENSG00000074657.14	70.39	65.11	61.62	62.44	65.63	74.53
ENSG00000074660.17	3.13	2.76	1.89	2.29	3.61	2.81
ENSG00000074695.6	70.04	69.06	56.98	81.51	66.37	73.81
ENSG00000074696.13	85.43	98.82	126.92	97.14	99.38	89.05
ENSG00000074706.14	0.13	0.06	0.1	0.11	0.11	0.28
ENSG00000074755.15	13.52	12.73	12.26	14.71	13.74	14.34
ENSG00000074771.4	0.06	0.27	0.44	0.05	0.08	0.1
ENSG00000074800.16	1046.24	1105.61	1092.52	1031.54	1097.73	1183.62
ENSG00000074803.21	0.02	0	0.04	0	0	0
ENSG00000074842.8	212.2	195.35	138.58	195.85	174.78	219.38
ENSG00000074855.11	12.66	11.45	9.67	13.2	16.8	10.4
ENSG00000074935.14	2.95	2.71	5.15	2.69	3.19	3.67
ENSG00000074964.17	20.57	13.59	14.82	19.35	21.42	17.66
ENSG00000074966.11	0.77	4.52	5.32	5.84	6.25	0.69
ENSG00000075035.10	0	0	0	0.03	0	0.04
ENSG00000075043.21	0.45	0.46	0.25	0.24	0.36	0.17
ENSG00000075073.16	0	0	0	0	0.03	0.06
ENSG00000075089.10	10.74	11.51	9.57	13.17	11.04	10.19
ENSG00000075131.10	10.23	15.57	10.52	13.43	13.22	15.03
ENSG00000075142.14	126.77	146.94	158.08	139.09	153.53	136.74
ENSG00000075151.24	35.94	38.03	41.49	36.58	39.13	34.42
ENSG00000075188.9	36.62	35.6	54.57	37.94	35.72	40.7
ENSG00000075213.11	5.6	12.55	21.61	15.4	14.24	7.93
ENSG00000075218.19	22.99	24.69	23.57	17.61	24.82	25.41
ENSG00000075223.14	45.52	27.91	30.94	33.57	35.07	35.49
ENSG00000075234.17	21.41	20.11	30.1	25.23	25.06	20.54
ENSG00000075239.14	21.78	24.36	31.29	20.45	22.85	26.68
ENSG00000075240.17	25.4	12.94	4.67	18.66	19.78	22.53
ENSG00000075275.18	155.44	95.85	48.63	112.02	97.62	119.45
ENSG00000075290.8	0.1	0.04	0	0	0.04	0.05
ENSG00000075292.19	38.13	38.55	51.48	41.66	50.44	48.2
ENSG00000075303.13	5.41	6.79	7.61	5.82	8.86	5.44
ENSG00000075336.12	25.48	28.02	25.81	28.46	25.77	32.97
ENSG00000075340.23	0.73	1	1.02	0.67	0.43	1.1
ENSG00000075388.4	0	0	0	0	0	0.03
ENSG00000075391.18	17.45	17.64	15.88	16.99	14.59	18.95
ENSG00000075399.14	11.92	12.84	10.69	13.8	13.27	10.55
ENSG00000075407.19	2.92	2.96	3.48	3	2.71	2.49
ENSG00000075413.19	45.36	49.28	47.74	41.81	47.51	45.83
ENSG00000075415.15	618.76	662.86	662.87	644.98	622.37	646.62
ENSG00000075420.13	75.87	67.49	54.8	65.45	61.44	70.64
ENSG00000075426.12	46.02	38.88	26.88	30.55	30.9	62.73
ENSG00000075429.9	0	0.01	0.02	0.02	0	0.01
ENSG00000075461.6	31.44	26.91	27.16	29.86	30.97	33.99
ENSG00000075539.15	13.22	8.32	11.7	14.16	15.08	15.59
ENSG00000075568.17	18.07	15.59	17.1	18.98	16.84	18.3
ENSG00000075618.18	231.55	208.32	157.64	195.64	217.95	250.37
ENSG00000075624.17	6723.23	6117.21	5879.35	6146.9	6423.86	8536.18
ENSG00000075643.6	0.41	0.7	1.96	0.42	0.56	0.87
ENSG00000075651.17	5.29	6.15	7.25	8.07	12.52	6.86
ENSG00000075673.12	0.19	0.19	0	0.04	0.09	0.3
ENSG00000075702.19	16.2	19.7	21.53	10.46	17.97	21.74
ENSG00000075711.21	23.86	26.76	30.23	26.28	25.56	29.14
ENSG00000075785.14	147.43	147.53	176.79	144.57	138.98	149.19
ENSG00000075790.12	46.77	52.62	39.55	36.51	47.63	62.51
ENSG00000075826.17	6.46	6.59	5.9	5.68	7.74	5.69
ENSG00000075856.12	28.23	33.47	28.67	27.19	31.12	30.16
ENSG00000075884.14	0	0.22	0	0	0	0.06
ENSG00000075886.11	0.08	0.27	0	0.13	0	0
ENSG00000075891.24	0.18	0.08	0.15	0.18	0.05	0.27
ENSG00000075914.13	41.38	49.89	55.72	48.27	47.35	50.78
ENSG00000075945.13	22.3	19.77	19.51	17.63	19.73	22.14
ENSG00000075975.17	33.08	35.39	32.85	37.14	31.55	36.26
ENSG00000076003.5	26.79	36.35	35.08	25.1	27	32.06
ENSG00000076043.11	140.64	152.91	137.33	146.93	132.65	169.25
ENSG00000076053.12	29.19	36.04	40.42	31.6	21.22	27.53
ENSG00000076067.14	12.18	16.01	24.26	14.74	15.71	14.69
ENSG00000076108.12	38.62	43.41	49.11	49.05	48.15	42.17
ENSG00000076201.16	50.1	45.43	40.95	45.67	51.69	47.65
ENSG00000076242.17	25.94	24.32	27.97	21.65	26	25.69
ENSG00000076248.12	34.08	43.51	53.3	33.52	39.49	42.43
ENSG00000076258.10	1.74	1.29	1.83	1.12	2.22	1.05
ENSG00000076321.11	9.57	8.11	10.03	9.71	9.37	7.82
ENSG00000076344.16	0.05	0.22	0	0.33	0.47	0.45
ENSG00000076351.13	10.09	5.82	9.35	6.64	7.39	8.08
ENSG00000076356.7	13.17	8	8.17	5.75	7.36	13.27
ENSG00000076382.17	36.18	50.73	53.98	35.14	46.2	46.79
ENSG00000076513.17	15.67	18.19	22.63	17.37	17.42	15.65
ENSG00000076554.16	17.88	19.7	32.65	15.32	22.06	19.18
ENSG00000076555.16	2.22	1.51	1.07	1.67	4.38	1.17
ENSG00000076604.16	178.3	179.76	188.67	192.22	199.43	165.42
ENSG00000076641.4	0.69	0.36	1.12	0.13	0.14	0.53
ENSG00000076650.7	4.33	4.87	5.96	4.25	4.91	5.31
ENSG00000076662.11	11.95	7.84	5.79	7.78	6.34	11.04
ENSG00000076685.19	43.52	55.71	59.67	49.03	50.32	51.77
ENSG00000076706.17	13.22	11.69	22.58	10.2	15.3	17.7
ENSG00000076716.9	136.99	131.46	88.37	123.44	112.59	145.53
ENSG00000076770.16	0.58	1.61	2.23	1.12	1.17	0.92
ENSG00000076826.10	12.36	15.19	22.32	15.67	19.73	17.61
ENSG00000076864.21	1.84	0.59	1.12	0.66	0.86	1.47
ENSG00000076924.12	35.44	35.18	38.65	35.64	39.72	34.25
ENSG00000076928.20	102.73	105.08	91	96.16	113.67	97.17
ENSG00000076944.18	144.93	114.86	115.57	126.82	127.16	125.66
ENSG00000076984.18	27.26	26.23	27.48	27.25	27.96	24.1
ENSG00000077009.14	0.77	1.08	1.47	1.7	0.94	0.37
ENSG00000077044.11	29.52	27.73	27.94	29.33	35.98	34.34
ENSG00000077063.11	21.63	7.52	9.46	11.56	8.59	10.64
ENSG00000077080.10	0.08	0	0	0	0	0.12
ENSG00000077092.20	3.99	16.7	29.26	23.5	23.58	1.33
ENSG00000077097.17	53.76	64.28	79.63	68.51	61.72	57.27
ENSG00000077147.16	77.18	73.26	47.77	89.24	77.09	80.13
ENSG00000077150.21	53.13	48.7	47.8	56.73	49.63	63.73
ENSG00000077152.12	34.82	48.6	37.48	33.94	32.86	48
ENSG00000077157.23	1.86	1.81	1.26	1.92	1.49	1.95
ENSG00000077232.19	36.9	44.14	45.07	44.63	42.25	47.12
ENSG00000077235.18	60.22	53.34	67.97	57.86	67.44	54.8
ENSG00000077238.14	118.08	87.64	62.1	76.91	81.45	114.19
ENSG00000077254.14	27.38	29.38	36.92	25.93	31.47	25.05
ENSG00000077264.17	0.57	0.75	0.77	0.82	0.89	0.45
ENSG00000077274.9	17.8	39.63	93.55	69.04	65.68	14.19
ENSG00000077279.21	0.07	0.15	0	0.02	0.32	0.02
ENSG00000077312.9	104.54	120.24	126.55	118.8	124.06	115.26
ENSG00000077327.16	0.15	0.04	0.85	0	0.22	0.23
ENSG00000077348.10	11.86	15.31	12.16	9.5	12.34	13.11
ENSG00000077380.16	114.5	114.88	106.04	111.81	120.48	116.15
ENSG00000077420.16	1.12	0.79	0.46	0.4	0.87	0.78
ENSG00000077454.17	53.54	62.13	48.07	58.77	73.23	55.64
ENSG00000077458.13	19.55	20.19	13.17	19.5	22.99	17.95
ENSG00000077463.15	32.28	30.04	22.31	29.7	32.82	31
ENSG00000077498.9	0.05	0	0	0	0	0
ENSG00000077514.9	11.72	14.32	16.71	11.41	12.06	14.09
ENSG00000077522.15	0.36	0.51	0.77	1.01	0.48	0.22
ENSG00000077549.19	315.98	271.75	287.22	277.46	264.62	335.28
ENSG00000077585.14	4.45	8.83	10	9.21	8.34	3.39
ENSG00000077616.11	0.59	1.06	2.48	1.23	1.44	0.49
ENSG00000077684.16	12.59	10.91	10.95	10.92	10.05	12.2
ENSG00000077713.19	7.34	7.55	5.58	7.55	7.84	8.94
ENSG00000077721.17	75.62	72.6	71.94	66.26	69.77	75.02
ENSG00000077782.23	29.28	36.82	51.43	29.4	39.42	25.52
ENSG00000077800.13	0	0	0	0	0	0
ENSG00000077935.17	0	0	0	0	0	0
ENSG00000077942.19	1713	1209.36	846.43	1158.84	1176.05	1233.38
ENSG00000077943.8	3.24	3.02	2.78	2.15	2.1	3.23
ENSG00000077984.6	0	0	0	0	0	0
ENSG00000078018.22	4.17	4.88	10.61	11.14	9.34	2.27
ENSG00000078043.16	5.53	10.12	13.33	13	8.06	8.46
ENSG00000078053.17	0.51	0.42	0.1	0.37	0.03	0.06
ENSG00000078061.14	39.18	45.65	48.93	39.37	43.57	36.97
ENSG00000078070.14	5.95	4.97	10.26	8.57	12.25	11.77
ENSG00000078081.8	0.29	0.99	1.37	1.19	0.53	0.15
ENSG00000078098.15	0.58	1.27	1.14	0.5	1	1.43
ENSG00000078114.19	8.08	5.72	5.36	6.01	5.73	5.08
ENSG00000078124.13	10.78	10.73	12.55	9.16	10.72	10.06
ENSG00000078140.14	66.06	64.99	84.79	63.47	58.64	69.37
ENSG00000078142.14	34.06	39.68	48.3	32.33	34.66	37.51
ENSG00000078177.15	9.23	9.59	10.46	9.35	7.49	9.12
ENSG00000078237.7	6.73	11.13	5.52	10.69	8.15	8.35
ENSG00000078246.17	14.82	14.34	17.22	15.3	14.44	13.89
ENSG00000078269.15	7.95	8.96	10.77	8.19	7.73	9.13
ENSG00000078295.17	0.03	0.17	0	0.12	0.17	0
ENSG00000078304.20	61.31	72.83	89.04	59.43	67.56	63.34
ENSG00000078319.13	0	0	0	2.6	0	0
ENSG00000078328.23	0.03	0.19	0.2	0.07	0.11	0.03
ENSG00000078369.19	364.12	351.1	384.9	344.83	341.16	338.76
ENSG00000078399.19	0	0	0	0	0.25	0
ENSG00000078401.7	8.14	8.19	12.05	10.35	13.06	23.32
ENSG00000078403.17	23.28	23.56	21.38	23.23	25.2	26.31
ENSG00000078487.18	2.61	1.28	3.94	1.85	2.31	1.99
ENSG00000078549.16	0.02	0.07	0.03	0.01	0.02	0.06
ENSG00000078579.9	0	0.05	0	0.16	0.29	0.11
ENSG00000078589.13	0	0	0	0	0.05	0
ENSG00000078596.11	4.25	4.38	8.64	3.79	4.73	4.02
ENSG00000078618.23	67.92	78.89	95.82	74.66	80.13	74.59
ENSG00000078668.14	99.51	108.05	139.13	113.37	116.54	110.4
ENSG00000078674.20	43.99	53.18	66.2	49.77	55.06	46.52
ENSG00000078687.18	2.92	1.21	2.18	1.22	1.68	0.81
ENSG00000078699.22	6.28	6.6	7.11	8.16	8.73	6.73
ENSG00000078725.13	2.25	3.24	4	4.23	3.36	1.76
ENSG00000078747.17	24.77	22.85	22.9	25.02	24.22	25.03
ENSG00000078795.17	0	0	0	0	0	0
ENSG00000078804.13	31.33	26.28	18.33	26.81	21.67	20.54
ENSG00000078808.20	151.65	143.66	113.74	129.69	141.65	159.66
ENSG00000078814.19	0.23	0.09	0.33	0.47	0.28	0.1
ENSG00000078898.7	0	0	0	0	0.14	0
ENSG00000078900.16	0.13	0.17	0.23	0.1	0.34	0.3
ENSG00000078902.16	22.56	23.18	34.95	30.99	24.68	22.21
ENSG00000078967.13	5.62	4.08	12.7	6.8	8.23	6.4
ENSG00000079101.18	0.38	1.33	1.61	1.12	1.04	0.5
ENSG00000079102.18	24.54	18.19	16.03	16.06	12.36	16.23
ENSG00000079112.10	0.22	0	0	0.63	0.03	0.03
ENSG00000079134.13	18.13	22.85	37.87	22.28	26.04	22.55
ENSG00000079150.19	23.3	21.71	17.31	18.97	19.78	13.42
ENSG00000079156.17	4.38	3.8	4.26	3.03	3.35	5.35
ENSG00000079215.15	41.31	39.32	74.27	44.22	43.86	37.5
ENSG00000079246.16	152.09	199.73	283.61	180.25	187.88	178.34
ENSG00000079257.8	8.44	10.44	11.1	9.34	9.99	7.74
ENSG00000079263.19	0.85	0.59	0.81	0.36	0.33	0.64
ENSG00000079277.22	17.99	15.64	17.21	15.18	16.83	16.16
ENSG00000079308.21	19.94	12.42	11.57	12.65	12.8	19.48
ENSG00000079313.15	43.34	33.34	32.06	33.71	38.5	40.01
ENSG00000079332.16	85.55	70.1	85.69	72.85	59.66	63.18
ENSG00000079335.20	4.53	3.76	4.6	4.43	3.9	4.74
ENSG00000079337.16	1.94	2.15	3.56	3.47	2.98	2.61
ENSG00000079385.23	5.26	14.31	16.13	7.71	10.14	6.07
ENSG00000079387.15	6.68	9.86	13.79	8.5	9.06	8.3
ENSG00000079393.22	0	0	0	0	0.4	0.12
ENSG00000079432.9	27.96	30.23	29.84	25.89	29.35	31.21
ENSG00000079435.10	2.26	2.16	5.44	1.82	4.3	2.5
ENSG00000079459.14	363.58	461	421.57	381.41	379.05	373.25
ENSG00000079462.8	58.74	69.54	77.67	69.2	69.45	60.72
ENSG00000079482.14	3.7	2.84	3.03	2.79	2.17	4.56
ENSG00000079557.5	0	0	0	0	0	0
ENSG00000079616.14	59.37	65.09	60.72	46.23	60.8	73.74
ENSG00000079689.15	0	0.07	0	0	0	0
ENSG00000079691.19	9.83	10.31	10.87	10.68	10.18	9.27
ENSG00000079739.17	24.47	21.87	25.11	22.06	22.72	23.72
ENSG00000079785.16	83.97	85.33	98.11	82.5	78.05	89.31
ENSG00000079805.19	123.42	109.62	114.96	105.02	117.27	112
ENSG00000079819.20	30.6	32.68	34.46	30.41	31.29	34.45
ENSG00000079841.20	0.02	0.05	0.18	0.11	0.06	0
ENSG00000079931.15	1.8	2.69	4.03	2.63	2.83	1.78
ENSG00000079950.14	28.18	33.23	35.07	32.88	27.69	37.54
ENSG00000079974.19	22.98	22.71	35.21	28.96	31.34	23.02
ENSG00000079999.14	26.59	38.81	44.8	32.32	33.6	30.03
ENSG00000080007.8	0	0.07	0	0	0	0
ENSG00000080031.10	0.06	0.3	0	0.22	0.19	0.07
ENSG00000080166.16	0.37	0.02	0.03	0.1	0.21	0
ENSG00000080189.15	61.13	52.88	52.01	62.45	54.2	55.32
ENSG00000080200.10	4.67	3.35	4.67	4.07	3.74	4.04
ENSG00000080224.18	0.23	0.19	0.34	0.16	0.08	0
ENSG00000080293.10	0.3	0	0	0	0.13	0
ENSG00000080298.16	1.76	2.41	2.81	2.34	2.62	1.82
ENSG00000080345.18	9.84	11.85	13.06	7.58	7.44	10.01
ENSG00000080371.6	31.76	29.31	28.72	32.06	24.82	34.97
ENSG00000080493.19	7.48	8.67	7.67	10.93	9.56	7.41
ENSG00000080503.25	33.11	33.08	28.37	31.16	35.57	32.44
ENSG00000080511.5	0	0	0	0	0	0
ENSG00000080546.14	8.68	11.19	20.19	12.78	15.59	8.59
ENSG00000080561.14	5.63	4.66	4.97	5.43	5.62	5.24
ENSG00000080572.14	0	0	0	0	0	0.11
ENSG00000080573.7	0.02	0.01	0.08	0.03	0.05	0.05
ENSG00000080603.17	10.32	12.86	13.97	12.75	12.39	10.34
ENSG00000080608.10	32.73	41.36	49.76	33.92	33.43	37.08
ENSG00000080618.17	0.08	0.12	0.1	0.07	0	0
ENSG00000080644.16	0.24	0	0.41	0.03	0.05	0.05
ENSG00000080709.17	0.16	0.35	1.07	0.42	0.36	0.48
ENSG00000080802.21	6.26	8.41	9.98	6.55	7.2	5.95
ENSG00000080815.20	52.39	50.68	62.43	51.15	52.53	46.79
ENSG00000080819.9	15.46	14.41	16.22	18.18	19.61	23.62
ENSG00000080822.17	94.8	93.06	102.66	85.37	92.88	100.09
ENSG00000080823.23	6.79	4.59	5.67	3.54	3.34	3.54
ENSG00000080824.19	458.94	596.53	663.15	482.19	526.61	652.35
ENSG00000080839.12	3.38	6.76	5.94	2.71	3.24	4.54
ENSG00000080845.19	97.93	97.73	85.7	97.11	100.03	91.34
ENSG00000080854.16	0.45	1.32	0.43	0.34	0.64	0.37
ENSG00000080910.14	0	0	0	0	0	0
ENSG00000080947.16	0.75	0.47	0.54	0.89	1.22	0.77
ENSG00000080986.13	17.6	21.86	22.13	15	18.19	22.16
ENSG00000081014.11	4.1	4.55	5.89	5.17	4.74	5
ENSG00000081019.14	6.25	7.66	9.51	5.96	6.05	4.75
ENSG00000081026.19	8.43	5.03	4.19	4.88	5.44	7.63
ENSG00000081041.9	0.84	0.43	0.51	0.29	0.96	1.38
ENSG00000081051.8	1.18	0.44	0	0.77	0.76	0.5
ENSG00000081052.14	3.38	2.05	1.03	1.29	1.97	4.68
ENSG00000081059.20	3.71	7.09	10.35	6.77	8.23	4.11
ENSG00000081087.16	10.4	10.65	13.74	11.1	10.73	8.94
ENSG00000081138.14	0.08	0.03	0.06	0	0.03	0.11
ENSG00000081148.12	0.15	0.09	0.1	0.09	0.11	0.1
ENSG00000081154.12	109.16	97.05	128.06	94.45	98.94	95.81
ENSG00000081177.19	11.74	11.33	16.92	12.59	14.42	12.57
ENSG00000081181.8	11.85	7.1	8.11	7.51	7.67	5.62
ENSG00000081189.17	3.81	3.69	3.84	3.02	2.37	3.85
ENSG00000081237.21	0.06	0.09	0.24	0.05	0	0.05
ENSG00000081248.12	0.03	0.03	0	0	0.04	0.07
ENSG00000081277.13	0.13	0.05	0.08	0.03	0.1	0.11
ENSG00000081307.15	35.21	40.78	38.27	39.04	37.63	40.3
ENSG00000081320.11	6.65	8.65	4.54	7.83	6.18	6.3
ENSG00000081377.17	12.88	14.39	16.73	18.56	15.26	13.66
ENSG00000081386.13	2.33	2.96	4.06	3.59	2.99	2.42
ENSG00000081479.15	0.52	1.14	7.67	2.5	3.78	0.78
ENSG00000081665.14	7.32	8.2	10.51	11.1	8.14	8.25
ENSG00000081692.13	21.36	20.04	26.27	19.68	18.83	22.25
ENSG00000081721.12	34.25	42.28	43.89	40.65	34.98	35.21
ENSG00000081760.17	17.98	18.77	16.57	16.63	19.21	19.44
ENSG00000081791.9	48.52	50.71	49.94	52.04	54.84	51.84
ENSG00000081800.9	0	0	0	0	0	0.13
ENSG00000081803.17	4.16	1.38	1.53	1.78	1.36	2.52
ENSG00000081818.4	0.5	0.63	0.45	0.63	0.59	0.35
ENSG00000081842.18	0.11	0.14	0.09	0.05	0.1	0.08
ENSG00000081853.15	0.07	0.06	0.11	0.14	0.1	0.03
ENSG00000081870.12	33.51	30.61	31.39	29.87	29.6	32.54
ENSG00000081913.14	4.38	5.11	7.7	5.82	6.38	4.42
ENSG00000081923.15	10.88	11.47	11.92	9.37	10.22	10.73
ENSG00000081985.14	0.04	0.48	0.27	0.35	0.1	0.61
ENSG00000082014.17	11.98	10.66	10.32	12.45	9.66	9.92
ENSG00000082068.9	27.77	28.54	34.13	30.98	30.79	27.68
ENSG00000082074.19	0.36	0.75	1.55	0.62	1.19	0.28
ENSG00000082126.18	0.57	0.96	0.26	0.25	0.2	0.29
ENSG00000082146.13	26.18	25.48	42.41	30.35	35.04	23.65
ENSG00000082153.18	291.07	373.17	350.13	303.57	309.07	313.58
ENSG00000082175.16	0.02	0.04	0.01	0.05	0.06	0.01
ENSG00000082196.21	1.43	0.68	0.88	1.17	2.06	1.16
ENSG00000082212.13	13.2	18.9	22.97	15.7	18.25	18.7
ENSG00000082213.18	16.58	20.82	27.42	16.93	17.31	16.54
ENSG00000082258.13	12.38	14.23	16.29	15.45	14.38	11.23
ENSG00000082269.17	2.24	3.06	5.46	3.78	3.07	4.48
ENSG00000082293.13	0.01	0.02	0	0	0	0.05
ENSG00000082397.18	124.66	96.22	104.01	92.86	98.01	135.9
ENSG00000082438.18	14.61	14.35	15.84	15.82	17.11	17.17
ENSG00000082458.12	15.01	22.12	34.68	20.5	26.06	15.16
ENSG00000082482.14	0	0.02	0	0.14	0.33	0
ENSG00000082497.12	27.17	26.6	25.84	27.29	17.85	26.36
ENSG00000082512.15	3.69	4.17	5.85	4.2	5.72	5.08
ENSG00000082515.18	45.45	48.02	53.76	47.04	43.07	47.48
ENSG00000082516.9	5.05	8.46	10.39	5.96	7.78	5.95
ENSG00000082556.14	0.04	0.04	0.07	0.09	0	0.02
ENSG00000082641.16	127.18	126.3	111.45	124.55	118.04	127.07
ENSG00000082684.16	21.23	6.45	6.11	13.15	16.92	8.46
ENSG00000082701.17	82.12	70.85	75.73	82.28	64.72	70.71
ENSG00000082781.12	171.97	131.72	148.73	128.5	155.63	136.73
ENSG00000082805.21	19.03	16.8	16.37	17.81	17.26	18.73
ENSG00000082898.19	57.74	61.67	84.25	63.58	78.69	70.5
ENSG00000082929.8	0	0	0	0	0	0
ENSG00000082996.20	20.47	21.36	17.25	24.86	18.22	18.78
ENSG00000083067.26	0.19	0.2	0.03	0.08	0.2	0.21
ENSG00000083093.11	5.19	8.49	10.32	6.63	5.21	5.87
ENSG00000083097.15	5.1	5.43	10.62	4.56	5.69	5.12
ENSG00000083099.11	21.98	27.69	31.12	27.82	22.72	24.18
ENSG00000083123.15	10.37	7.16	8.45	7.1	8.23	10
ENSG00000083168.11	9.69	14.06	14.26	11.95	12.06	11.04
ENSG00000083223.18	9.65	8.22	10.42	11.51	11.6	9.33
ENSG00000083290.20	16.3	21	24.26	17.97	20.96	18.72
ENSG00000083307.12	57.29	43.79	55.23	46.31	40.27	60.87
ENSG00000083312.19	102.26	84.82	95.82	81.67	74.19	104.4
ENSG00000083444.17	253.03	193.34	159.06	199.86	178.24	225.33
ENSG00000083454.23	0.06	0	0	0.51	0.11	0.41
ENSG00000083457.12	25.26	32.38	33.23	37.35	29.62	26.97
ENSG00000083520.15	29.69	30.83	32.15	29.64	25.43	29.57
ENSG00000083535.16	9.63	4.57	7.52	6.89	7.7	6.06
ENSG00000083544.16	7.93	8.14	14.31	9.33	9.72	7.82
ENSG00000083622.8	0	0	0	0	0	0
ENSG00000083635.8	3.81	5.77	7.11	4.13	4.26	4.21
ENSG00000083642.19	10.2	12.68	14.28	12.84	11.71	12.96
ENSG00000083720.13	6.79	9.36	11.55	8.08	9.38	10.81
ENSG00000083750.13	16.74	15.95	22.99	15.62	15.45	13.36
ENSG00000083782.8	0	0	0	0	0.06	0
ENSG00000083799.18	10.05	10.82	9.83	10.99	9.14	8.42
ENSG00000083807.10	5.04	4.52	9.33	4.56	6.52	7.6
ENSG00000083812.13	5.48	6.23	4.94	6.39	4.26	5.63
ENSG00000083814.13	5.04	3.48	5.4	5.66	4.36	3.87
ENSG00000083817.9	5.83	5.61	6.41	5.85	5.59	5.03
ENSG00000083828.16	5.05	7.22	7.47	6.47	7.32	6.47
ENSG00000083838.17	9.27	9.94	8.94	10.05	9.77	8.41
ENSG00000083844.11	9.45	5.52	6.43	6.06	5.17	9.27
ENSG00000083845.9	1116.22	1123.14	1421.18	1119.07	1201.07	1091.67
ENSG00000083857.15	70.8	103.26	138.54	113.26	109.65	69.48
ENSG00000083896.13	43.52	43.25	34.52	48.1	39.84	50.49
ENSG00000083937.10	28.6	34.31	35.78	36.37	33.54	34.36
ENSG00000084070.12	9.33	9.49	10.99	11.23	11.01	10.39
ENSG00000084072.17	37.58	43.55	48.13	47.39	45.18	42.31
ENSG00000084073.10	23.17	27.28	24.52	26.69	23.11	23.64
ENSG00000084090.14	67.62	69.39	67.69	67.8	62.21	77.77
ENSG00000084092.7	22.53	23.34	26.16	21.09	23.57	20.16
ENSG00000084093.19	11.1	15.04	15.03	14.8	12.9	11.6
ENSG00000084110.11	0.15	0.04	0.34	0.07	0.12	0.33
ENSG00000084112.15	43.01	29.52	26.88	25.23	26.44	31.55
ENSG00000084207.18	1530.47	1529.96	1676.77	1665.31	1636.57	1487.65
ENSG00000084234.18	522.82	588.88	642.71	638.46	647.66	520.06
ENSG00000084444.14	1.14	1.56	2.3	1.16	1.79	1.56
ENSG00000084453.17	0.97	1.73	0.81	0.84	1.02	0.93
ENSG00000084463.8	53.75	57.23	41.94	55.1	54.43	52.65
ENSG00000084623.12	212.23	251.35	289.77	235.75	259.38	255.81
ENSG00000084628.10	0.93	1.53	2.48	1.38	1.89	0.46
ENSG00000084636.18	138.31	126.77	147.96	172.96	168.93	121.97
ENSG00000084652.16	31.22	35.42	38.86	32.22	31.65	32.38
ENSG00000084674.15	0	0.03	0	0.13	0.04	0.01
ENSG00000084676.16	8.66	8.45	10.06	9.93	8.91	7.85
ENSG00000084693.16	16.37	20.22	35.23	24.49	27.17	19.57
ENSG00000084710.14	1.11	1.83	2.93	2.19	2.91	1.32
ENSG00000084731.15	28.15	27.08	28.58	32.49	34.81	35.75
ENSG00000084733.11	60.65	60.52	59.14	56.15	62.65	73.58
ENSG00000084734.9	0	0.24	0	0.27	0.15	0.23
ENSG00000084754.12	87.74	92.56	111.8	86.59	91.23	90.68
ENSG00000084764.12	1.88	3.5	2.41	4.25	3.9	1.9
ENSG00000084774.14	33.56	37.09	39.19	29.23	41.49	40.05
ENSG00000085063.18	778.8	1061.21	699.06	933.6	827.38	756.71
ENSG00000085117.12	15.52	16.84	11.71	13.9	15.09	10.79
ENSG00000085185.16	5.07	4.33	8.16	5.51	9.62	5.7
ENSG00000085224.23	25.66	24.27	29.69	26.11	22.82	23.39
ENSG00000085231.14	22.79	26.52	35.49	29.25	26.7	32.07
ENSG00000085265.12	0.01	0	0	0	0.01	0
ENSG00000085274.16	7.55	7.71	8.4	9.68	8.74	8.23
ENSG00000085276.19	9.85	8.21	8.94	7.81	6.11	9.09
ENSG00000085365.18	20.36	16.94	16.5	16.48	18.43	20.91
ENSG00000085377.15	23.82	27.23	37.97	32.58	29.32	26.69
ENSG00000085382.12	12.15	9.46	15.64	10.63	9.89	13.18
ENSG00000085415.16	16.3	17.5	20.46	17.04	14.72	18.95
ENSG00000085433.17	4.5	4.97	4.1	3.02	3.62	3.5
ENSG00000085449.15	25.64	27.35	28.71	30.6	28.25	28.93
ENSG00000085465.13	0.66	0.88	1.08	1.14	1.56	0.68
ENSG00000085491.17	37.02	40.32	33.17	39.45	37.01	42.52
ENSG00000085511.20	9.98	10.61	14.27	14.51	14.15	11.69
ENSG00000085514.16	0	0.54	1.12	0.57	1.4	0.65
ENSG00000085552.18	1.65	2.51	3.73	3.46	4.84	2.04
ENSG00000085563.15	0.17	0.21	0.07	0.46	0.2	0.71
ENSG00000085644.15	9.77	8.97	8.82	8.61	10.16	8.42
ENSG00000085662.14	70.76	105.71	168.37	94.58	109.08	101.78
ENSG00000085719.13	30.57	31.11	43.59	32.57	36.55	33.69
ENSG00000085721.13	18.13	20.95	21.91	19.85	18.44	17.56
ENSG00000085733.16	244.11	255.33	233.07	243.55	268.36	253.53
ENSG00000085741.14	7.29	2.43	0.84	2.46	1.4	4.39
ENSG00000085760.15	20.76	21.35	23.21	22.34	18.55	20.54
ENSG00000085788.14	38.22	29.46	54.45	31.06	32.71	30.22
ENSG00000085831.16	0.58	0.44	1.18	0.49	0.57	0.38
ENSG00000085832.18	18.82	20.31	26.86	18.09	19.17	20.83
ENSG00000085840.13	6.43	10.97	11.83	6.05	6.8	10.07
ENSG00000085871.9	37.88	43.48	40.61	36.55	39.17	36.72
ENSG00000085872.15	33.75	38.65	37.57	36.94	39.06	35.43
ENSG00000085978.22	25.9	29.69	37.38	22.34	32.27	23.43
ENSG00000085982.16	21.9	23.53	24.39	27.23	26.19	26.9
ENSG00000085998.15	68.02	71.18	92.68	79.13	88.1	82.56
ENSG00000085999.13	8.28	16.49	14.11	8.33	11	11.88
ENSG00000086015.23	35.18	31.13	26.82	31.25	35.28	41.05
ENSG00000086061.16	91.34	122.22	120.76	111.53	103.23	116.25
ENSG00000086062.13	138.01	111.48	104.53	118.96	116.66	114.6
ENSG00000086065.14	39.86	43.62	48.79	41.44	44.96	41.98
ENSG00000086102.19	15.77	16.54	17.74	14.6	13.61	15.29
ENSG00000086159.14	0.02	0	0	0.04	0	0
ENSG00000086189.11	18.99	28.15	28.9	20.03	22.87	24.66
ENSG00000086200.17	12.36	13.85	21.49	16.25	12.89	12.96
ENSG00000086205.18	0	0	0	0	0	0
ENSG00000086232.13	90.67	83.52	100.87	93.52	85.39	80
ENSG00000086288.12	0	0	0	0.34	0	0
ENSG00000086289.13	0.24	0.14	0.39	0.23	0.19	0.34
ENSG00000086300.17	1.41	2.04	1.71	1.39	1.85	2.33
ENSG00000086475.15	29.65	37.16	65.8	36.82	47.01	34.72
ENSG00000086504.18	105.1	112.47	159.38	118.47	114.46	109.98
ENSG00000086506.3	0.87	0.23	0	0.25	0.43	1.04
ENSG00000086544.4	38.01	40.97	30.37	40.25	36.49	40.09
ENSG00000086548.9	0.04	0.07	0.13	0.11	0.06	0
ENSG00000086570.13	7.92	6.71	6.79	10.57	9.12	4.2
ENSG00000086589.12	29.28	38.48	43.63	30.26	33.33	31.44
ENSG00000086598.11	267.36	233.86	204.56	258.64	225.6	293.77
ENSG00000086619.15	2.11	1.36	1.31	0.92	1.86	1.11
ENSG00000086666.19	56.95	61.55	72.09	63.27	64.2	56.08
ENSG00000086696.11	0.42	0.53	0.13	0.26	0.46	0.22
ENSG00000086712.13	10.17	13.78	15.9	10.59	13.24	14.48
ENSG00000086717.19	0.15	0.27	0.15	0.21	0.11	0.28
ENSG00000086730.17	0.75	0.64	0.52	0.3	0.26	0.3
ENSG00000086758.17	70.94	68.55	87.86	74.02	75.18	80.52
ENSG00000086827.9	12.39	14.4	19.05	11.99	12.06	15.45
ENSG00000086848.15	31.9	24.77	28.42	23.99	24.82	30.91
ENSG00000086967.10	0	0.02	0.05	0.03	0.02	0
ENSG00000086991.13	16.55	11.6	7.65	10.08	11.07	14.06
ENSG00000087008.16	13.86	10.25	19.51	17.16	13.99	17.39
ENSG00000087053.20	16.77	17.69	21.7	19.84	16.87	18.22
ENSG00000087074.9	68.45	76.08	57.37	88.87	71.46	73.72
ENSG00000087076.9	7.15	4.65	11.87	5.86	8.27	5.3
ENSG00000087077.14	74.08	71.48	78.31	75.38	78.79	83.58
ENSG00000087085.16	20.53	20.43	13.79	23.78	23.2	20.65
ENSG00000087086.15	2534.83	2757.34	4563.74	2980.08	3044.57	2850.45
ENSG00000087087.20	134.66	160.1	134.07	129.86	130.2	129.2
ENSG00000087088.21	182.53	203.02	267.85	230.24	248.96	212.64
ENSG00000087095.13	10.89	10.95	11.3	10.1	12.07	11.74
ENSG00000087111.22	68.36	59.25	67.58	59.39	59.14	58.07
ENSG00000087116.17	70.58	61.34	36.04	51.59	48.58	53.51
ENSG00000087128.10	0.32	0.21	0.33	0.26	0.39	0.37
ENSG00000087152.16	79.14	75.08	91.1	75.3	73.96	73.09
ENSG00000087157.19	32.5	31.68	32.4	35.51	37.41	32.53
ENSG00000087191.14	125.17	131.03	151.16	118.8	128.74	128.4
ENSG00000087206.17	21.34	21.42	22.24	22.34	20.51	20.87
ENSG00000087237.12	0.08	0	0	0	0	0
ENSG00000087245.13	1263.51	908.25	587.73	1010.03	958.34	1033.79
ENSG00000087250.9	0	0	0	0.39	0	0
ENSG00000087253.13	143.97	111.18	121.33	126.12	117.01	112.55
ENSG00000087258.16	8.31	11.23	6.19	14.03	13.99	4.27
ENSG00000087263.17	42.92	43.55	40.14	42.5	43.44	43.42
ENSG00000087266.17	24.15	25.67	22.4	26.71	26.08	21.62
ENSG00000087269.16	18.24	21.61	23.36	19.83	17.16	22.5
ENSG00000087274.19	169.25	150.88	174.73	151.07	152.85	150.62
ENSG00000087299.12	3.76	3.56	5.74	3.57	4.64	3.44
ENSG00000087301.9	1.59	1.83	1.9	1.62	2.03	1.45
ENSG00000087302.9	201.13	255.28	241.06	251.95	241.95	245.62
ENSG00000087303.19	37.76	27.86	26.79	28.31	26.88	25.77
ENSG00000087338.5	5.22	6.22	9.16	5.62	5.59	6.95
ENSG00000087365.16	146.75	163.21	148.47	164.4	160.01	149.56
ENSG00000087448.11	16.28	20.48	12.09	12.89	15.47	16.53
ENSG00000087460.29	1892.03	1466.72	1528.26	1511.81	1525.37	1790.57
ENSG00000087470.21	38.62	39.35	38.74	39.8	41.67	47.48
ENSG00000087494.16	14.76	36.57	12.15	36.31	27.64	19.47
ENSG00000087495.17	0.07	0.06	0	0.23	0.16	0
ENSG00000087502.19	41.45	53.23	45.04	42.11	42.05	49.44
ENSG00000087510.7	17.4	14.26	11.21	15.73	10.28	11.83
ENSG00000087586.18	26.17	33.99	31.88	22.91	28.11	37.35
ENSG00000087589.17	1.13	0.61	0	0.38	0.54	0.96
ENSG00000087842.11	2.9	5.18	11.86	5.1	3.81	1.77
ENSG00000087884.16	21.13	17.06	14.3	14.75	22.3	19.97
ENSG00000087903.13	1.47	1.7	2.32	1.32	1.62	2.27
ENSG00000087995.16	15.41	17.11	19.93	17.1	16.5	16.29
ENSG00000088002.12	0.38	0.3	0	0.18	0.22	0.27
ENSG00000088035.18	6.38	6.57	6.2	8.16	8.47	8.26
ENSG00000088038.20	57.31	54.64	42.32	50.84	51.43	50.54
ENSG00000088053.11	0.05	0	0.9	0.09	0.07	0.17
ENSG00000088179.9	11.59	8.65	20.01	14.79	9.69	10.35
ENSG00000088205.13	33.92	38.17	50.38	32.98	35	38.64
ENSG00000088247.19	163.26	190.12	195.17	174.94	185.03	183.15
ENSG00000088256.9	37.87	38.17	34.9	35.24	37.85	43.79
ENSG00000088280.21	18.84	14.95	21.97	15.61	18.37	14.38
ENSG00000088298.13	35.49	37.2	37.54	38.32	39.54	40.15
ENSG00000088305.19	15.98	19.83	17.02	16.67	23.62	22.18
ENSG00000088320.4	0	0.05	0	0	0	0
ENSG00000088325.16	72.7	93.51	90.43	63.09	81.23	95.95
ENSG00000088340.18	0	0	0	0	0	0.11
ENSG00000088356.6	23.54	25.46	30.72	25.24	21.7	19.17
ENSG00000088367.23	21.05	24.37	34.89	34.03	33.36	15.62
ENSG00000088386.17	0.64	0.45	0.6	0.37	0.71	0.63
ENSG00000088387.22	24.42	28.79	30.91	28.29	30.78	30.82
ENSG00000088448.14	55.67	65.33	112.74	74.8	75.18	51.84
ENSG00000088451.11	6.96	9.97	12.79	8.61	8.09	7.91
ENSG00000088538.13	4.97	5.04	7.63	7.67	7.54	4.7
ENSG00000088543.15	2.88	1.73	1.45	2.96	2.64	1.41
ENSG00000088682.14	29.38	31.97	36.53	31.53	36.2	30.34
ENSG00000088726.16	36.3	34.62	40.29	33.45	33.02	50.84
ENSG00000088727.14	4.22	4.57	4.84	5.76	7.05	5
ENSG00000088756.13	6.34	8.67	23.06	11.48	13.97	9.81
ENSG00000088766.12	23.75	26.15	30.89	29.98	30.58	25.99
ENSG00000088782.5	0	0	0	0	0	0
ENSG00000088808.18	14.39	17.39	19.19	19.33	17.23	13.53
ENSG00000088812.18	17.4	18.42	21	19.12	17.82	16.92
ENSG00000088826.18	29.73	31.74	22.95	26.28	31.12	23.69
ENSG00000088827.14	0.05	0.04	0	0.03	0.02	0.02
ENSG00000088832.18	396.52	474.7	373.84	373.07	430.19	461.58
ENSG00000088833.18	61.78	72.38	75.24	63.02	66.62	74.27
ENSG00000088836.14	1.47	1.55	3.14	2.86	3.47	1.6
ENSG00000088854.13	11.13	8.81	7.47	10.14	8.77	9.42
ENSG00000088876.13	2.59	3.77	4.53	3.07	3.65	3.11
ENSG00000088881.22	8.84	10.03	8.48	11.5	9.62	6.96
ENSG00000088882.8	6.83	6.55	8.65	8.58	9.16	5.05
ENSG00000088888.18	22.1	19.6	24.87	19.81	19.7	20.55
ENSG00000088899.16	9.74	8.6	11.99	10.76	12.46	9.39
ENSG00000088926.15	0	0	0	0.03	0	0
ENSG00000088930.8	41.72	52.09	56.24	47.67	48.7	44.87
ENSG00000088970.16	4.87	4.27	4.9	5.01	4.84	4.88
ENSG00000088986.11	671.1	544.93	624.83	565.77	583.44	761.33
ENSG00000088992.18	1.3	0.32	0	0.36	0.64	0.12
ENSG00000089006.17	86.34	102.35	99.82	87.29	80.27	92.41
ENSG00000089009.16	1792.44	1935.99	2101.65	1897.01	1971.37	1900.21
ENSG00000089012.14	0.16	0	0	0	0	0.17
ENSG00000089022.15	27.39	32.34	32.17	27.18	29.24	29.05
ENSG00000089041.17	0	0.05	0	0.14	0.05	0
ENSG00000089048.15	5.4	7.11	7.27	5.79	5.22	7.07
ENSG00000089050.16	5.68	8.57	13.72	9.22	8.01	7.7
ENSG00000089053.13	77.46	76.41	86.54	76.61	76.51	82.26
ENSG00000089057.15	23.27	18.26	20.63	16.61	14.3	25.39
ENSG00000089060.12	14.65	15.25	15.22	19.35	17.53	14.08
ENSG00000089063.15	68.43	73.23	87.36	73.24	73.76	71.86
ENSG00000089091.17	0.87	1.3	2.43	1.22	1.1	0.97
ENSG00000089094.20	21.94	23.16	21.87	20.9	24.78	22.21
ENSG00000089101.19	0.17	0	0	0.3	0.04	0.06
ENSG00000089116.4	0.12	0.06	0.06	0.07	0.18	0.14
ENSG00000089123.16	3.87	3.47	4.26	5.37	3.8	4.57
ENSG00000089127.15	0.22	0.22	0.11	0.34	0.43	0.19
ENSG00000089154.11	60.19	49.56	53.12	61.65	62.71	57.41
ENSG00000089157.16	2559.22	2611.8	3315.06	2665.06	2756.15	2487.56
ENSG00000089159.17	218.55	236.24	194.9	231.24	270.55	207.57
ENSG00000089163.4	1.57	0.97	1.33	0.95	1.52	1.26
ENSG00000089169.15	0	0.21	0.07	0	0.03	0.04
ENSG00000089177.20	5.55	4.61	4.13	4.98	4.57	4.7
ENSG00000089195.15	10.86	13.88	12.2	10.34	9.71	12.21
ENSG00000089199.10	1.7	0.77	0.21	0.55	0.46	1.15
ENSG00000089220.5	138.33	152.68	186.89	150.33	165.26	150.9
ENSG00000089225.20	0	0.02	0	0.05	0.02	0
ENSG00000089234.16	13.95	17.08	19.95	16.42	15.25	13.35
ENSG00000089248.7	181.45	182.26	158.2	173.11	178	189.49
ENSG00000089250.20	0.02	0.03	0.03	0.02	0.04	0.02
ENSG00000089280.19	331.44	376.89	326.68	322.05	309.48	346.3
ENSG00000089289.16	32.06	33.99	40.71	34.1	39.99	31.91
ENSG00000089327.15	339.54	344.91	203.03	254.88	254.79	340.18
ENSG00000089335.22	9.99	9.49	13.82	11.26	12.01	9.02
ENSG00000089351.15	46.36	50.99	48.98	61.89	65.78	50.27
ENSG00000089356.19	1.87	1.12	0.87	1.98	1.1	0.7
ENSG00000089472.18	7.58	8.4	8.96	10.24	9.78	9.09
ENSG00000089486.17	5.45	4.49	6	6.01	6.32	6.48
ENSG00000089505.18	1.48	0.57	3.34	1.01	1.35	1.16
ENSG00000089558.9	0.03	0	0	0.05	0.02	0
ENSG00000089597.18	283.9	282.37	249.06	264.08	261.11	276.94
ENSG00000089639.11	18.57	21.56	18.91	21.1	28.08	19.8
ENSG00000089682.17	7.41	6.56	8.35	9.12	8.45	8.66
ENSG00000089685.15	53.54	56.44	46.12	38.62	49.51	57.81
ENSG00000089692.9	0.65	0.77	0.66	0.56	0.21	0.25
ENSG00000089693.11	224.2	225.34	229.82	235.2	237.07	228.55
ENSG00000089723.10	2.47	2.44	1.54	2.31	2.05	1.8
ENSG00000089737.19	76.19	93.88	116.01	88.33	81.04	80.71
ENSG00000089775.12	3.82	2.17	5.35	3.95	4.2	2.93
ENSG00000089818.18	15.16	14.89	16.28	16.71	16	18.43
ENSG00000089820.17	4.4	4.88	4.95	4.37	6.81	5.35
ENSG00000089847.13	1.01	0.96	0.57	1.15	1.01	0.82
ENSG00000089876.12	31.7	38.68	39.94	36.61	35.04	40.8
ENSG00000089902.10	16.26	13.39	16.05	14.64	13.78	18.22
ENSG00000089916.18	19.48	22.83	17.5	19.52	24.07	17.67
ENSG00000090006.18	75.75	47.46	33.09	66.78	64.55	57.1
ENSG00000090013.11	66.85	58.47	58.03	62.62	62.29	65.06
ENSG00000090020.11	46.21	44.4	52.61	47.75	45.21	44.42
ENSG00000090054.16	71.02	75.1	74.21	73.48	71.36	70.94
ENSG00000090060.19	87.52	94.78	127.87	95.14	96.4	90.42
ENSG00000090061.17	42.66	38.5	49.07	44.25	39.58	41.47
ENSG00000090097.22	38.2	28.98	24	36.82	36.99	38.32
ENSG00000090104.12	0	0	0	0	0	0
ENSG00000090238.12	35.82	24.29	18.67	26.76	29.72	27.14
ENSG00000090263.16	62.21	71.61	79.01	62.33	66.3	64.98
ENSG00000090266.13	283.83	262.37	275.34	237.74	257.81	295.53
ENSG00000090273.14	81.33	92.44	95.36	77.68	86.65	99.03
ENSG00000090316.16	66.06	66.64	58.49	64.32	67.3	69.37
ENSG00000090339.9	2.67	6.49	7.44	7.19	7.04	4.04
ENSG00000090372.15	93.91	98.19	103.19	93.69	98.94	90.7
ENSG00000090376.11	0.06	0.01	0	0.01	0.04	0.16
ENSG00000090382.7	0.27	0.21	0	0.34	0.11	0
ENSG00000090402.8	0	0.01	0	0.03	0	0.02
ENSG00000090432.7	27.25	29.07	24.93	28.35	22.77	24.66
ENSG00000090447.12	2.55	3.91	4.38	2.56	4.01	2.33
ENSG00000090470.15	8.35	11.22	10.93	9.18	10.01	9.05
ENSG00000090487.11	43.03	49.98	72.23	50.5	58.25	43.94
ENSG00000090512.12	0	0	0	0	0	0.06
ENSG00000090520.12	89.99	96.62	74.69	88.13	79.74	101.02
ENSG00000090530.10	36.24	58.87	48.46	56.91	53.04	35.59
ENSG00000090534.20	0.15	0	0	0	0.08	0
ENSG00000090539.16	0.95	0.41	0.11	0.32	0.55	0.99
ENSG00000090554.13	0.79	0.7	0.43	0.69	1.04	0.52
ENSG00000090565.17	26.51	27.74	30.79	35.03	36.85	24.88
ENSG00000090581.11	42.32	44.75	43.38	38.65	38.21	36.84
ENSG00000090612.22	9.49	8.77	9.78	10.91	9.48	6.91
ENSG00000090615.16	69.97	54.42	46.39	54.74	50.66	63.95
ENSG00000090621.15	129.08	151.87	190.85	144.11	148.17	135.04
ENSG00000090659.18	0	0	0	0	0	0
ENSG00000090661.12	29.11	26.68	29.22	37.09	31.03	20.85
ENSG00000090674.16	17.61	15.64	15.65	15.7	13.81	14.94
ENSG00000090686.16	33.37	32.42	31.06	33.18	35.02	36.63
ENSG00000090776.6	49.73	24.41	25.77	27.47	34.46	43.82
ENSG00000090857.14	19.27	20.18	24.74	22.75	20.12	17.21
ENSG00000090861.17	55.3	55.95	79.41	55.41	60.16	67.29
ENSG00000090863.12	89.75	84.24	93.47	86.69	82.13	84
ENSG00000090889.12	12.15	14.77	15.28	10.68	13.42	14.36
ENSG00000090905.19	21.92	28.06	38.53	20.89	24.09	22.22
ENSG00000090924.15	67.81	65.46	44.87	71.53	80.83	61.91
ENSG00000090932.11	0.14	0.33	0.35	0.34	0.47	0.14
ENSG00000090971.5	82.51	67.66	55.96	78.97	78.4	71.6
ENSG00000090975.14	4.95	4.23	2.45	3.51	4.65	3.93
ENSG00000090989.18	16.37	15.71	27.87	16.4	17.51	15.89
ENSG00000091009.8	6.92	9.04	6.95	6.56	8.03	9.07
ENSG00000091010.6	0.04	0	0.07	0.07	0.09	0.08
ENSG00000091039.17	23.38	21.63	25.25	22.84	24	26.02
ENSG00000091073.20	11.3	11.79	10.39	10.8	15.19	13.34
ENSG00000091106.19	0	0.03	0	0.09	0	0
ENSG00000091127.14	5.82	10.5	11.75	5.97	7.18	10.04
ENSG00000091128.13	0.16	0.21	0.9	0.51	0.67	0.29
ENSG00000091129.22	0.55	0.69	1.51	0.57	0.65	0.24
ENSG00000091136.15	391.77	438.24	395.11	424.51	437.46	388.66
ENSG00000091137.14	0.3	0.16	0.27	0.5	0.58	0.34
ENSG00000091138.13	0	0.06	0.42	0.19	0.03	0
ENSG00000091140.15	40.69	42.22	53.25	48.15	43.26	46.73
ENSG00000091157.15	3.74	5.41	7.43	4.51	5.68	5.17
ENSG00000091164.13	45.63	53.33	65.75	47.74	44.53	52.1
ENSG00000091181.20	0	0.05	0.03	0.02	0	0
ENSG00000091262.17	0.5	0.1	1.36	0.26	0.4	1.14
ENSG00000091317.8	53.09	68.22	57.9	63.4	63.46	54.19
ENSG00000091409.16	76.49	64.84	40.35	52.18	65.36	103.41
ENSG00000091428.18	0.6	0.65	0.52	0.69	0.69	0.29
ENSG00000091436.17	10.33	12.05	13.24	9.94	10.31	11.79
ENSG00000091482.8	1.58	0.9	0.45	0.25	0.66	1.28
ENSG00000091483.8	50.1	57.47	66.61	56.46	56.01	58.87
ENSG00000091490.11	5.76	10.41	19.49	11.79	15.44	5.56
ENSG00000091513.16	0.65	0.69	0.85	0.76	1.2	0.44
ENSG00000091527.17	163.36	148.61	170.82	144.55	139.77	195.35
ENSG00000091536.20	1.58	0.65	0.66	0.89	1.59	0.98
ENSG00000091542.9	43.11	42.01	38.97	44.57	43.57	44.43
ENSG00000091583.11	0	0.35	0	0	0	0
ENSG00000091592.17	1.14	0.45	0.67	0.4	0.61	0.73
ENSG00000091622.16	1.82	0.74	0.5	1.45	0.93	1.2
ENSG00000091640.8	114.57	114.18	101.58	121.49	119.21	115.93
ENSG00000091651.9	20.54	31.83	36.26	22.03	25.9	23.63
ENSG00000091656.19	0.78	1.64	1.7	1.94	1.63	0.93
ENSG00000091664.9	0	0	0	0.1	0	0
ENSG00000091704.10	0.25	0	0	0.3	0	0.32
ENSG00000091732.17	14.5	16.77	23.92	15.6	17.08	14.94
ENSG00000091831.25	0	0	0	0.01	0.01	0
ENSG00000091844.8	0.11	0.13	0.16	0.08	0.16	0.16
ENSG00000091879.14	0.12	0.59	0.23	0.15	0.22	0.27
ENSG00000091947.10	21.85	17.89	19.38	22.54	23.46	19.1
ENSG00000091972.18	5.98	5.94	5.8	5.04	6.34	7.46
ENSG00000091986.16	847.24	723.43	476.43	728.58	532.88	674.89
ENSG00000092009.10	0	0	0	0	0	0
ENSG00000092010.15	96.14	120.9	119.94	135.92	128.91	81.79
ENSG00000092020.11	16.53	20.19	19.35	18.51	20.01	15.86
ENSG00000092036.19	28.49	28.41	27.82	25.89	29.29	31.26
ENSG00000092051.18	0.24	0.16	0.07	0.09	0.15	0.18
ENSG00000092054.13	0.02	0.01	0.03	0.03	0.03	0
ENSG00000092067.7	0	0	0	0	0	0.15
ENSG00000092068.21	2.21	2.03	2.65	2.34	3.53	1.66
ENSG00000092094.11	33.46	36.18	40.45	41.64	33.62	32.28
ENSG00000092096.19	29.63	21.59	21.73	34.5	33.58	24.37
ENSG00000092098.18	47.95	50.34	51.36	56.24	47.79	43.74
ENSG00000092108.22	39.55	36.48	39.1	38.97	37.28	37.65
ENSG00000092140.16	14.54	12.84	19.99	9.79	11.25	11.8
ENSG00000092148.14	42.87	45.66	58.6	46.33	49.42	48.86
ENSG00000092199.19	637.73	751.06	854.62	740.42	750.77	771.24
ENSG00000092200.13	0	0	0	0.39	0	0.09
ENSG00000092201.10	64.19	77.86	86.5	69.56	69.64	72
ENSG00000092203.15	67	65.92	64.44	65.15	61.3	59.65
ENSG00000092208.19	16.08	16.08	24.2	14.7	16.17	18.6
ENSG00000092295.12	7.93	2.94	3.07	1.95	1.19	7.08
ENSG00000092330.19	43.87	39.35	42.91	44.6	46.29	37.85
ENSG00000092345.14	0	0	0	0	0	0.03
ENSG00000092377.15	0	0	0	0	0	0
ENSG00000092421.17	15	18.68	23.09	19.74	17.63	12.1
ENSG00000092439.16	12.81	9.74	16.69	13.31	13.02	12.7
ENSG00000092445.12	21.21	26.99	25.71	22.03	27.16	25.79
ENSG00000092470.12	5.31	8.05	9.57	6.9	6.72	10.12
ENSG00000092529.26	2.66	1.12	2.09	1.04	1.53	0.37
ENSG00000092531.10	56.83	61.83	110.92	73.9	67.74	59.93
ENSG00000092607.15	9.59	6.13	3.52	4.2	4.63	5.91
ENSG00000092621.13	166.25	194.93	269.55	184.8	189.87	173.76
ENSG00000092758.18	31.71	35.28	31.01	44.49	48.32	23.05
ENSG00000092820.19	242.15	221.64	224.15	199.8	195.98	243.49
ENSG00000092841.19	4830.14	4483.56	4414.41	4843.41	4377.32	5249.38
ENSG00000092847.14	5.76	9.46	13.54	9.67	9.24	6.44
ENSG00000092850.12	0.72	0.44	0.49	0.49	0.66	0.16
ENSG00000092853.14	6.55	9.63	10.9	5.2	6.19	9.54
ENSG00000092871.17	12.11	14.59	17.21	18.42	14.96	14.5
ENSG00000092929.13	3.53	5	4.79	2.88	5.13	3.15
ENSG00000092931.12	10.25	14.19	14.49	14.87	13.09	12.51
ENSG00000092964.18	55.52	32.37	18.77	22.84	23.73	44
ENSG00000092969.12	57.72	68.68	82.5	87.43	73.94	69.39
ENSG00000092978.11	5.18	5.52	7.56	5.88	4.82	4.79
ENSG00000093000.19	25.37	30.63	40.02	24.85	26.72	28.37
ENSG00000093009.11	13.7	22.17	17.18	13.95	16.92	25.54
ENSG00000093010.15	77.59	77.71	73.27	80.55	81.3	69.81
ENSG00000093072.19	3.79	4.07	9.31	5.65	7.28	2.6
ENSG00000093100.13	5.53	4.2	5.33	5.66	6.73	7.26
ENSG00000093134.18	0	0	0	0	0	0
ENSG00000093144.19	34.49	36.13	58.08	31.87	57.92	44.71
[truncated: 61,189 more rows]

## Sheet: RawCount
	EMFBS551_S16	EMFBS-RA1155_S7	EMFBS343_S14	EMFBS-RA1491_S6	EMFBS-RA1324_S5	EMFBS687_S15
ENSG00000290825.1	0	0	0	0	0	0
ENSG00000223972.6	0	0	0	0	0	0
ENSG00000227232.6	84	34	65	92	90	65
ENSG00000278267.1	5	2	6	4	4	5
ENSG00000243485.5	0	0	0	0	0	0
ENSG00000284332.1	0	0	0	0	0	0
ENSG00000237613.2	0	0	0	0	0	0
ENSG00000268020.3	0	0	0	0	0	0
ENSG00000290826.1	0	0	0	0	0	0
ENSG00000240361.3	0	0	0	0	0	0
ENSG00000186092.7	0	0	0	0	0	0
ENSG00000238009.7	0	0	0	0	1	0
ENSG00000239945.1	0	0	0	0	0	0
ENSG00000233750.3	2	2	2	3	3	1
ENSG00000268903.1	103	64	105	93	178	81
ENSG00000269981.1	69	46	45	82	101	60
ENSG00000239906.1	0	0	1	0	1	2
ENSG00000241860.7	6	5	11	10	12	10
ENSG00000222623.1	0	0	0	0	0	0
ENSG00000241599.1	0	0	0	0	0	0
ENSG00000279928.2	0	0	0	0	0	0
ENSG00000279457.4	50	27	38	55	85	34
ENSG00000273874.1	0	3	1	1	0	2
ENSG00000292994.1	9	3	4	10	10	6
ENSG00000228463.11	0	0	0	0	0	0
ENSG00000286448.1	0	0	0	0	0	0
ENSG00000236679.2	0	0	0	0	0	0
ENSG00000236601.2	0	0	0	0	0	0
ENSG00000290385.1	57	24	47	58	86	36
ENSG00000269732.1	0	0	0	0	0	0
ENSG00000284733.2	0	0	0	0	0	0
ENSG00000237094.13	0	0	0	0	0	0
ENSG00000233653.3	0	0	0	0	0	0
ENSG00000250575.1	0	0	0	0	0	0
ENSG00000278757.1	0	1	0	0	2	0
ENSG00000293331.1	5	3	4	2	4	6
ENSG00000235146.2	0	0	0	0	0	0
ENSG00000225972.1	4	3	3	3	1	1
ENSG00000225630.1	1830	792	1383	1918	2018	1254
ENSG00000237973.1	355	62	224	206	260	195
ENSG00000278791.1	0	0	0	0	0	0
ENSG00000229344.1	7	2	7	9	12	4
ENSG00000240409.1	1	0	0	0	0	0
ENSG00000248527.1	713	125	692	659	831	522
ENSG00000198744.5	35	5	28	28	33	21
ENSG00000268663.1	0	0	0	0	0	0
ENSG00000284662.2	0	0	0	0	0	0
ENSG00000230021.11	0	0	0	0	0	0
ENSG00000229376.3	0	1	1	2	1	1
ENSG00000291215.1	43	22	49	57	88	33
ENSG00000223181.1	0	0	0	0	0	0
ENSG00000229905.1	0	0	0	0	0	0
ENSG00000228327.6	0	0	0	0	0	0
ENSG00000237491.10	8	5	7	8	13	9
ENSG00000285268.1	0	0	0	0	0	0
ENSG00000290784.1	0	1	1	0	1	0
ENSG00000230092.8	0	0	0	0	0	0
ENSG00000177757.2	2	4	2	4	5	3
ENSG00000225880.6	3	1	2	5	12	4
ENSG00000228794.12	266	180	206	179	291	154
ENSG00000288531.1	0	0	1	1	0	0
ENSG00000230368.2	0	0	0	0	0	1
ENSG00000234711.1	0	0	0	2	3	0
ENSG00000283040.1	0	0	0	0	0	0
ENSG00000272438.1	4	5	1	8	10	5
ENSG00000230699.2	26	18	11	31	53	10
ENSG00000241180.1	0	0	0	0	0	0
ENSG00000223764.2	94	74	36	151	260	53
ENSG00000187634.13	89	89	46	169	321	61
ENSG00000188976.11	1998	1087	1888	1616	1998	1304
ENSG00000187961.15	416	202	423	376	638	336
ENSG00000187583.11	516	199	683	506	625	510
ENSG00000187642.10	4	4	6	3	10	7
ENSG00000272512.1	4	9	4	5	6	3
ENSG00000188290.11	253	68	311	278	395	205
ENSG00000187608.10	180	96	181	195	221	136
ENSG00000231702.2	0	0	0	0	0	0
ENSG00000224969.1	0	4	2	0	4	1
ENSG00000188157.15	13496	7119	15702	15475	19675	13274
ENSG00000242590.1	0	0	0	0	0	0
ENSG00000291156.1	42	19	42	32	47	31
ENSG00000273443.1	5	5	3	6	6	2
ENSG00000217801.13	8	9	18	26	28	15
ENSG00000237330.3	18	10	31	14	15	69
ENSG00000131591.18	584	239	544	416	679	431
ENSG00000285812.1	5	1	2	3	1	2
ENSG00000223823.1	0	0	2	0	0	0
ENSG00000207730.3	0	0	0	0	0	0
ENSG00000207607.3	0	0	0	0	1	0
ENSG00000198976.1	0	0	0	0	0	0
ENSG00000272141.1	0	1	1	2	1	1
ENSG00000205231.1	1	0	0	0	1	0
ENSG00000162571.14	0	0	1	1	1	0
ENSG00000186891.14	0	1	1	3	2	2
ENSG00000186827.12	2	0	2	0	1	1
ENSG00000078808.20	3579	1420	3492	2919	3816	2957
ENSG00000176022.7	753	315	819	681	840	645
ENSG00000184163.3	26	13	25	30	41	30
ENSG00000260179.1	13	2	6	8	9	7
ENSG00000160087.21	1277	574	1240	1246	1373	954
ENSG00000230415.1	4	1	5	5	9	1
ENSG00000162572.21	41	21	29	53	69	39
ENSG00000131584.19	2544	1018	2641	2337	3072	2412
ENSG00000278073.1	0	0	0	0	0	0
ENSG00000169972.13	344	157	376	231	304	298
ENSG00000127054.22	2213	1067	2029	1873	2292	1698
ENSG00000283712.1	0	0	0	0	0	0
ENSG00000240731.1	45	21	36	41	47	24
ENSG00000224051.7	703	342	647	611	772	587
ENSG00000169962.5	28	21	21	20	24	25
ENSG00000107404.21	1539	674	1932	1311	1860	1464
ENSG00000284372.1	0	0	0	0	0	0
ENSG00000162576.17	4897	1853	5420	4874	5079	6510
ENSG00000175756.14	1469	779	1448	1268	1622	1234
ENSG00000223663.2	1	2	2	0	0	1
ENSG00000221978.13	4594	2181	3848	4421	5255	3749
ENSG00000224870.9	278	170	206	258	340	222
ENSG00000242485.6	1064	476	920	858	969	733
ENSG00000264293.2	0	0	0	0	0	0
ENSG00000272455.1	37	53	26	41	42	56
ENSG00000235098.9	97	50	83	92	178	85
ENSG00000225905.1	2	2	1	2	3	2
ENSG00000205116.4	8	5	27	21	31	30
ENSG00000225285.1	22	4	13	15	34	13
ENSG00000179403.12	3780	1261	3959	3617	4161	3861
ENSG00000215915.10	142	76	111	114	137	97
ENSG00000160072.20	1699	694	1742	1284	1527	1279
ENSG00000290916.1	0	1	0	0	0	0
ENSG00000284740.3	0	0	0	0	0	0
ENSG00000197785.14	836	341	845	619	759	640
ENSG00000205090.10	44	23	36	56	66	39
ENSG00000160075.12	2033	1022	1777	1758	2003	1486
ENSG00000215014.5	11	5	4	7	6	6
ENSG00000274481.1	0	0	0	0	0	0
ENSG00000228594.4	71	44	89	61	99	42
ENSG00000286989.1	1	0	4	4	0	2
ENSG00000272106.1	61	30	49	61	100	57
ENSG00000197530.13	1227	633	1344	1387	1797	1299
ENSG00000189409.14	64	16	103	66	71	119
ENSG00000248333.9	770	386	699	665	839	609
ENSG00000272004.1	1	1	0	0	0	1
ENSG00000189339.12	2334	1395	1634	2241	2859	1508
ENSG00000293187.1	36	17	24	38	36	24
ENSG00000269737.3	15	3	5	13	6	9
ENSG00000215914.4	9	6	13	9	12	9
ENSG00000008128.23	27	20	27	26	27	25
ENSG00000268575.1	14	9	17	11	20	12
ENSG00000293188.1	130	85	87	123	152	97
ENSG00000290854.1	14	14	13	17	23	19
ENSG00000215790.9	0	0	0	0	0	0
ENSG00000227775.4	0	0	0	0	0	0
ENSG00000008130.15	1125	583	1147	958	1294	897
ENSG00000078369.19	11438	5282	10908	9867	11920	9269
ENSG00000231050.3	2	0	1	1	3	0
ENSG00000169885.10	9	4	7	13	20	14
ENSG00000178821.13	15	14	22	24	26	19
ENSG00000142609.20	8	1	5	1	2	4
ENSG00000233542.2	0	0	0	0	1	0
ENSG00000187730.9	0	0	0	0	0	0
ENSG00000226969.1	0	0	0	2	2	0
ENSG00000067606.17	504	276	584	445	633	497
ENSG00000271806.1	5	1	1	4	3	1
ENSG00000182873.5	84	33	55	53	85	53
ENSG00000162585.17	1032	543	1010	1045	1357	905
ENSG00000234396.3	0	0	0	0	0	0
ENSG00000157933.11	2270	1016	2126	1785	2385	1769
ENSG00000287356.1	91	35	41	83	110	64
ENSG00000116151.14	93	64	65	85	125	76
ENSG00000272161.1	0	0	0	0	1	0
ENSG00000292993.1	16	11	11	15	38	14
ENSG00000269896.3	0	0	0	0	0	0
ENSG00000272420.1	1	2	0	3	3	6
ENSG00000157916.20	1834	862	1872	1595	1955	1632
ENSG00000157911.11	321	237	289	328	365	242
ENSG00000149527.18	2	0	5	3	2	1
ENSG00000224387.1	0	0	0	0	0	0
ENSG00000229393.1	0	0	0	0	0	0
ENSG00000157881.16	248	131	290	242	335	246
ENSG00000197921.6	0	0	0	0	0	0
ENSG00000272449.3	0	0	0	0	0	0
ENSG00000238164.6	0	0	0	0	0	0
ENSG00000157873.18	1	1	0	0	0	3
ENSG00000225931.3	0	0	0	0	0	0
ENSG00000228037.1	0	0	0	0	0	0
ENSG00000289610.2	0	0	0	0	0	0
ENSG00000157870.17	88	42	89	85	127	80
ENSG00000142606.16	1	0	0	0	1	0
ENSG00000237058.1	0	0	0	0	0	0
ENSG00000215912.13	0	0	0	0	1	0
ENSG00000285945.1	0	0	0	0	0	0
ENSG00000283259.1	0	0	0	0	0	0
ENSG00000233234.1	0	0	0	0	0	0
ENSG00000287396.1	0	0	0	0	0	0
ENSG00000231630.1	0	0	0	0	0	0
ENSG00000284745.1	0	0	0	0	0	0
ENSG00000169717.7	1	0	0	0	0	0
ENSG00000177133.14	1	0	0	0	0	0
ENSG00000142611.17	11	3	5	16	23	6
ENSG00000283572.1	0	0	0	0	0	0
ENSG00000226286.1	0	0	0	0	0	0
ENSG00000279839.1	0	0	0	0	0	0
ENSG00000272235.1	6	1	5	3	5	2
ENSG00000287828.1	8	3	11	8	5	9
ENSG00000286518.1	0	0	0	0	0	0
ENSG00000130762.15	776	380	703	765	1241	629
ENSG00000272088.1	1	5	3	2	1	3
ENSG00000162591.17	1858	1855	1038	2653	4064	952
ENSG00000207776.1	0	0	0	0	0	0
ENSG00000238260.3	5	2	5	9	4	1
ENSG00000158109.15	731	381	529	597	736	576
ENSG00000116213.16	372	250	340	357	484	250
ENSG00000078900.16	15	8	14	8	13	9
ENSG00000227589.1	0	0	0	0	0	0
ENSG00000235131.1	0	0	0	0	0	0
ENSG00000293478.1	270	129	197	250	327	167
ENSG00000276189.1	0	0	0	0	0	0
ENSG00000227372.13	0	0	0	0	0	0
ENSG00000162592.10	1	0	0	2	2	1
ENSG00000235169.11	23	9	15	28	32	21
ENSG00000130764.10	1246	593	1061	1195	1273	996
ENSG00000266075.2	1	0	1	1	0	0
ENSG00000272153.1	19	6	19	26	30	18
ENSG00000116198.14	674	423	592	576	673	472
ENSG00000169598.17	110	67	128	104	163	80
ENSG00000198912.12	456	245	384	400	506	285
ENSG00000236423.8	3	1	4	2	8	3
ENSG00000233304.7	0	0	0	0	1	0
ENSG00000226374.3	0	0	0	0	0	0
ENSG00000284668.2	0	0	0	0	0	0
ENSG00000284703.1	1	0	1	1	0	0
ENSG00000229280.1	0	0	0	0	0	0
ENSG00000235054.4	0	0	0	0	0	0
ENSG00000284694.1	0	0	0	0	1	0
ENSG00000227169.2	0	0	0	0	0	0
ENSG00000232596.3	0	0	0	0	0	0
ENSG00000196581.11	1	0	0	0	0	0
ENSG00000287586.1	0	0	0	0	0	0
ENSG00000284739.1	0	0	0	0	0	0
ENSG00000284674.1	0	0	0	0	0	0
ENSG00000231510.1	0	0	0	0	0	0
ENSG00000284616.1	0	0	0	0	0	0
ENSG00000284692.2	0	0	0	0	0	0
ENSG00000284666.1	0	0	0	0	0	0
ENSG00000260972.1	0	0	0	0	0	0
ENSG00000283356.1	0	0	0	0	0	0
ENSG00000236948.2	1	0	0	0	0	0
ENSG00000264341.1	0	0	0	0	0	0
ENSG00000289893.1	0	0	0	0	0	0
ENSG00000264101.1	0	0	0	0	0	0
ENSG00000131697.18	230	95	185	212	292	157
ENSG00000069424.16	49	45	32	43	77	39
ENSG00000116254.18	7	5	8	8	26	15
ENSG00000285629.1	0	0	0	0	0	0
ENSG00000116251.11	1150	673	952	1087	1427	840
ENSG00000226944.1	3	0	2	3	1	3
ENSG00000158286.13	424	237	46	465	571	92
ENSG00000116237.16	2504	1205	2243	1967	2398	1723
ENSG00000225077.3	1	0	2	1	6	5
ENSG00000173673.9	0	0	0	0	0	0
ENSG00000158292.7	223	91	151	202	256	161
ENSG00000097021.21	2219	896	2248	1493	2180	1572
ENSG00000271746.1	2	0	1	2	2	1
ENSG00000069812.11	521	173	508	522	657	480
ENSG00000187017.18	24	16	16	31	59	34
ENSG00000265392.1	0	0	0	0	0	1
ENSG00000231868.1	0	0	1	1	0	1
ENSG00000215788.11	324	131	381	305	518	331
ENSG00000171680.23	1281	527	1426	1288	1843	1367
ENSG00000162408.11	432	298	355	360	347	322
ENSG00000253022.1	0	0	0	0	0	0
ENSG00000229519.2	3	2	2	5	5	0
ENSG00000173662.21	5	2	1	2	0	0
ENSG00000204859.13	205	153	186	219	272	183
ENSG00000162413.17	1293	657	1125	1151	1008	900
ENSG00000116273.6	921	451	651	762	795	587
ENSG00000041988.16	205	117	161	193	240	128
ENSG00000007923.17	1146	652	935	918	1054	721
ENSG00000228750.7	1	0	2	0	1	0
ENSG00000284744.1	0	0	0	0	0	0
ENSG00000237436.1	1	3	2	4	3	3
ENSG00000171735.21	336	213	336	308	399	258
ENSG00000227950.1	0	0	0	0	0	0
ENSG00000237365.1	0	0	0	0	0	0
ENSG00000207056.1	0	0	0	0	0	0
ENSG00000237402.1	0	1	1	0	1	0
ENSG00000237728.2	0	0	0	0	0	0
ENSG00000225126.1	0	0	0	0	0	0
ENSG00000270171.1	0	0	0	0	1	0
ENSG00000270035.1	1	0	0	0	1	0
ENSG00000269978.1	3	0	2	1	2	1
ENSG00000049245.13	2313	1008	2169	2062	2304	1829
ENSG00000269925.1	3	4	10	4	9	2
ENSG00000049246.15	70	33	60	74	70	58
ENSG00000236266.1	0	0	1	0	0	0
ENSG00000049247.14	0	0	0	0	0	0
ENSG00000049249.10	69	23	52	61	54	67
ENSG00000270330.1	0	0	0	0	0	0
ENSG00000116288.13	2674	1445	2505	2132	2712	2044
ENSG00000200344.1	1	0	0	0	0	1
ENSG00000284747.1	7	3	8	6	10	9
ENSG00000284716.1	0	0	1	0	1	1
ENSG00000116285.13	12282	6214	9387	11160	18711	8724
ENSG00000238290.1	5	2	7	7	11	5
ENSG00000232848.1	1	0	0	0	0	0
ENSG00000229305.1	1	0	0	0	0	0
ENSG00000288816.1	0	0	0	0	0	0
ENSG00000227634.3	6	3	3	8	6	5
ENSG00000200975.1	0	0	0	0	0	0
ENSG00000233645.1	0	0	0	0	0	1
ENSG00000251977.1	0	0	0	0	0	0
ENSG00000162426.16	56	26	12	63	97	25
ENSG00000252254.1	1	0	0	0	0	0
ENSG00000142599.20	2373	1250	1875	1933	2991	1617
ENSG00000232912.6	2	0	0	4	1	1
ENSG00000221083.1	0	0	0	1	0	0
ENSG00000270282.1	0	0	0	0	0	0
ENSG00000234619.1	0	0	1	0	0	0
ENSG00000224315.2	0	0	2	0	1	0
ENSG00000222511.2	0	0	0	0	0	0
ENSG00000226545.1	0	0	0	0	0	0
ENSG00000228423.2	0	0	0	0	0	0
ENSG00000229716.2	0	0	0	0	0	0
ENSG00000074800.16	24222	12441	22604	20235	25919	18132
ENSG00000274258.1	0	0	0	2	0	0
ENSG00000230679.1	0	0	2	0	3	0
ENSG00000201725.1	0	0	0	0	0	0
ENSG00000238249.2	1	2	0	0	0	0
ENSG00000232208.2	0	0	0	0	0	0
ENSG00000232663.2	0	0	0	0	0	0
ENSG00000131686.15	0	0	1	0	2	1
ENSG00000290109.1	0	0	0	0	0	0
ENSG00000265141.2	0	0	0	0	0	0
ENSG00000197241.4	1	0	0	0	0	0
ENSG00000142583.18	13	1	1	6	3	5
ENSG00000252404.1	0	0	0	0	0	0
ENSG00000180758.12	368	233	213	303	511	172
ENSG00000228526.8	166	107	121	199	254	92
ENSG00000284357.1	0	0	0	0	0	0
ENSG00000289914.1	0	0	0	0	0	0
ENSG00000234546.5	16	26	8	26	35	15
ENSG00000049239.13	1391	858	1050	1528	1797	1162
ENSG00000171621.14	2181	1209	1725	1769	1993	2354
ENSG00000284652.1	2	3	1	1	5	1
ENSG00000284693.2	6	3	5	14	11	5
ENSG00000252956.1	0	0	0	1	0	0
ENSG00000235263.1	1	0	1	0	0	0
ENSG00000171612.7	121	64	125	105	134	64
ENSG00000231181.1	0	2	0	3	1	3
ENSG00000188807.13	546	271	348	356	490	246
ENSG00000171608.18	941	424	1089	824	1217	633
ENSG00000179840.5	1	0	0	0	0	0
ENSG00000233268.3	0	0	0	0	0	0
ENSG00000231789.4	21	8	9	7	21	25
ENSG00000171603.18	5058	2514	4545	4620	5846	3805
ENSG00000271264.1	0	0	0	0	0	0
ENSG00000280113.2	1	0	1	0	0	1
ENSG00000178585.15	1124	530	1150	959	1279	1015
ENSG00000223989.1	0	0	0	0	0	0
ENSG00000285701.1	0	0	0	0	1	1
ENSG00000162441.12	748	388	712	641	790	542
ENSG00000228150.1	6	8	4	8	8	9
ENSG00000173614.14	146	77	113	117	169	97
ENSG00000202415.1	1	0	1	0	1	1
ENSG00000283611.2	0	1	0	0	1	0
ENSG00000265521.1	0	0	0	0	0	0
ENSG00000241326.1	0	0	0	0	0	0
ENSG00000162444.12	45	47	47	61	50	28
ENSG00000130939.20	2549	1378	2052	2175	2864	1793
ENSG00000224340.1	0	0	0	1	2	0
ENSG00000233623.2	0	0	0	0	0	1
ENSG00000201746.1	1	0	0	0	0	0
ENSG00000054523.20	2527	1618	2596	2558	3048	2089
ENSG00000264881.1	0	0	0	0	0	0
ENSG00000199562.1	0	0	1	1	0	1
ENSG00000264501.2	0	0	0	0	0	0
ENSG00000284735.1	4	4	6	8	3	5
ENSG00000284642.1	8	3	13	13	18	5
ENSG00000142657.21	3878	2661	2549	3480	4020	1914
ENSG00000271989.1	0	0	0	1	0	0
ENSG00000251503.8	1	0	0	0	0	0
ENSG00000175279.22	15	6	12	13	14	9
ENSG00000241563.4	2	0	1	1	1	1
ENSG00000160049.12	1185	643	1042	938	1293	804
ENSG00000203469.2	0	0	0	0	0	0
ENSG00000142655.13	593	308	483	546	755	450
ENSG00000287727.1	0	3	1	1	6	1
ENSG00000243267.3	0	1	0	0	0	0
ENSG00000130940.15	19	7	19	27	26	12
ENSG00000272078.1	2	1	4	4	6	3
ENSG00000225158.2	0	0	0	0	0	0
ENSG00000175262.15	2	0	0	1	2	0
ENSG00000215785.2	0	0	1	0	0	0
ENSG00000120948.19	2678	1329	2447	2409	3166	1931
ENSG00000009724.18	88	33	60	99	125	71
ENSG00000116649.10	1437	687	1531	995	1312	1062
ENSG00000171824.14	1250	763	1138	1007	1321	969
ENSG00000226849.1	1	0	2	3	2	3
ENSG00000230337.3	4	4	1	7	5	6
ENSG00000198793.14	2222	1406	2065	2037	2576	1676
ENSG00000225602.5	0	0	1	0	0	0
ENSG00000253086.1	0	0	0	0	0	0
ENSG00000171819.5	3	2	5	6	1	4
ENSG00000207451.1	0	0	0	0	0	0
ENSG00000238173.1	0	0	0	0	0	0
ENSG00000120942.14	416	210	365	419	395	288
ENSG00000238199.1	1	0	1	2	0	0
ENSG00000284646.1	0	0	0	0	2	1
ENSG00000224338.2	0	0	0	0	0	0
ENSG00000204624.8	5	4	3	7	5	3
ENSG00000285833.1	0	0	0	0	0	0
ENSG00000235643.2	0	0	0	1	0	0
ENSG00000284708.1	3	1	1	3	6	0
ENSG00000116661.11	680	347	858	811	1005	1052
ENSG00000132879.14	389	235	397	447	613	367
ENSG00000116670.16	711	353	593	634	874	489
ENSG00000116663.11	25	8	28	17	36	31
ENSG00000162490.7	51	38	30	75	112	24
ENSG00000177674.16	519	303	422	480	680	374
ENSG00000215910.8	0	0	0	0	0	0
ENSG00000177553.6	0	0	0	1	0	0
ENSG00000177000.13	444	227	317	411	493	332
ENSG00000011021.23	875	374	502	671	755	517
ENSG00000276470.1	0	0	0	0	0	0
ENSG00000278852.1	0	0	0	0	0	0
ENSG00000175206.11	6	4	1	3	2	4
ENSG00000275915.1	0	0	0	0	0	0
ENSG00000120937.9	787	661	879	1565	1899	397
ENSG00000224904.1	0	1	0	0	0	0
ENSG00000285646.2	10	7	2	7	11	5
ENSG00000199347.1	0	0	0	0	0	0
ENSG00000201801.1	0	0	0	0	0	0
ENSG00000116685.17	1637	780	1638	1627	1950	1384
ENSG00000083444.17	7003	2841	7347	6585	6967	7007
ENSG00000287384.1	2	0	1	0	0	2
ENSG00000116688.18	2924	1751	2436	2552	2942	2140
ENSG00000270914.1	0	0	0	0	0	0
ENSG00000116691.11	531	253	518	422	594	437
ENSG00000202461.1	2	0	0	1	1	0
ENSG00000276869.1	0	0	0	0	0	0
ENSG00000243539.3	0	0	0	0	0	0
ENSG00000120949.15	19	11	22	4	26	15
ENSG00000201135.1	0	0	0	0	0	0
ENSG00000227875.2	0	0	0	0	0	0
ENSG00000285604.1	0	0	0	0	0	0
ENSG00000283789.1	0	0	0	0	0	0
ENSG00000028137.19	44	22	46	26	41	39
ENSG00000263676.1	0	0	0	0	0	0
ENSG00000225196.2	0	0	0	0	0	0
ENSG00000252969.1	0	0	0	0	0	0
ENSG00000048707.15	1278	682	1250	1286	1441	1147
ENSG00000239149.1	1	0	1	3	1	0
ENSG00000229484.3	0	0	0	0	0	0
ENSG00000162496.9	2133	1545	260	2756	3437	895
ENSG00000221340.1	6	3	0	9	12	2
ENSG00000276830.1	2	1	1	0	1	2
ENSG00000288927.2	62	54	4	89	145	26
ENSG00000272482.2	15	10	2	26	24	4
ENSG00000204518.3	2	2	4	12	9	0
ENSG00000226166.2	0	0	0	0	0	0
ENSG00000188984.12	4	0	1	2	1	3
ENSG00000157330.10	0	1	0	0	0	0
ENSG00000116726.5	0	0	1	1	1	1
ENSG00000116721.9	0	0	0	0	0	0
ENSG00000228338.1	0	0	0	0	0	0
ENSG00000239810.3	0	0	0	0	0	0
ENSG00000231103.2	0	0	0	0	0	0
ENSG00000179172.10	0	0	0	0	0	0
ENSG00000120952.4	0	0	0	0	0	0
ENSG00000243073.4	0	0	0	0	0	0
ENSG00000187545.5	0	0	0	0	0	0
ENSG00000204510.6	0	0	0	0	0	0
ENSG00000207434.1	0	0	0	0	0	0
ENSG00000234064.1	0	0	0	0	0	0
ENSG00000232423.6	0	0	0	0	0	0
ENSG00000274178.2	0	0	0	0	0	0
ENSG00000274764.6	0	0	0	0	0	0
ENSG00000277058.3	0	0	0	0	0	0
ENSG00000229571.7	0	0	0	0	0	0
ENSG00000277862.1	0	0	0	0	0	0
ENSG00000236179.1	0	0	0	0	0	0
ENSG00000275774.3	0	0	0	0	0	0
ENSG00000229978.2	0	0	0	0	0	0
ENSG00000290772.1	0	0	0	0	0	0
ENSG00000233336.1	0	0	0	0	0	0
ENSG00000280267.7	0	0	0	0	0	0
ENSG00000179412.11	0	0	0	0	0	0
ENSG00000204505.5	0	0	0	0	0	0
ENSG00000279169.3	0	0	0	0	0	0
ENSG00000279804.3	0	0	0	0	0	0
ENSG00000250894.1	0	0	0	0	0	0
ENSG00000270601.5	0	0	0	0	0	0
ENSG00000231219.1	0	0	0	0	0	0
ENSG00000207511.1	0	0	0	0	0	0
ENSG00000182330.11	0	0	0	0	0	0
ENSG00000237700.2	0	0	0	0	0	0
ENSG00000204501.7	0	0	0	0	1	0
ENSG00000228229.2	0	0	0	0	0	0
ENSG00000204481.8	0	0	0	0	0	0
ENSG00000204480.9	1	0	0	0	0	0
ENSG00000204479.4	1	0	0	0	0	0
ENSG00000204478.11	0	0	0	0	0	1
ENSG00000162494.6	0	1	4	1	1	0
ENSG00000259961.1	0	0	0	0	0	0
ENSG00000215909.3	0	0	1	0	0	0
ENSG00000162493.17	745	240	799	473	553	551
ENSG00000222952.1	0	0	0	0	0	0
ENSG00000237445.2	0	0	0	0	0	0
ENSG00000253085.1	0	0	0	0	0	0
ENSG00000116731.23	1648	768	1217	1396	1441	1217
ENSG00000289380.1	0	1	1	1	2	1
ENSG00000189337.17	394	192	467	368	474	375
ENSG00000252151.1	0	0	0	0	0	0
ENSG00000231606.2	0	0	0	0	0	0
ENSG00000234593.3	0	0	0	0	0	0
ENSG00000235829.1	1	0	0	0	0	0
ENSG00000287756.1	0	0	0	0	0	0
ENSG00000175147.13	88	47	100	82	160	139
ENSG00000171729.14	420	222	405	369	579	419
ENSG00000204464.7	0	0	0	1	1	0
ENSG00000215720.4	0	0	0	1	0	0
ENSG00000278480.1	2	0	3	0	0	0
ENSG00000142621.21	4	5	5	10	11	3
ENSG00000233485.1	0	0	0	0	0	0
ENSG00000236045.1	0	0	0	0	0	0
ENSG00000228140.2	1	0	6	6	6	1
ENSG00000142634.13	1523	465	1336	1409	2071	1175
ENSG00000162438.12	2	0	0	1	2	1
ENSG00000142615.8	0	0	1	0	0	1
ENSG00000215704.10	2	0	1	1	4	0
ENSG00000132906.18	379	208	304	372	519	371
ENSG00000116138.13	423	306	347	359	429	265
ENSG00000251866.1	0	0	0	0	0	0
ENSG00000272510.1	0	0	0	1	0	0
ENSG00000116771.6	15	14	11	12	11	8
ENSG00000237301.1	0	1	1	1	0	0
ENSG00000235084.3	0	3	2	2	2	1
ENSG00000252417.1	0	0	0	0	0	0
ENSG00000236500.1	0	0	0	0	0	0
ENSG00000197312.13	1394	838	1267	1252	1470	1072
ENSG00000215695.2	0	0	0	0	0	0
ENSG00000271742.1	0	0	0	0	0	0
ENSG00000116786.13	1983	1103	1653	1710	2082	1545
ENSG00000237938.5	12	3	11	16	13	11
ENSG00000162461.8	55	32	49	57	57	38
ENSG00000224459.2	0	0	0	0	0	0
ENSG00000162460.7	0	0	3	4	3	0
ENSG00000162458.13	6644	3438	5494	5895	7254	5149
ENSG00000224321.1	3	3	0	5	8	2
ENSG00000233954.7	121	73	92	100	122	76
ENSG00000178715.8	2	3	1	1	0	2
ENSG00000179743.4	54	25	37	84	84	43
ENSG00000065526.13	2966	1897	2062	2607	3014	1953
ENSG00000270620.1	0	0	0	0	0	1
ENSG00000116809.12	755	379	591	615	829	520
ENSG00000234607.2	1	0	0	0	0	1
ENSG00000231353.1	0	0	0	0	0	0
ENSG00000275503.1	0	0	0	0	0	1
ENSG00000224966.4	0	0	0	0	1	0
ENSG00000183888.4	0	0	1	0	0	0
ENSG00000233078.1	0	0	0	0	0	0
ENSG00000173641.18	226	72	768	294	294	1188
ENSG00000186510.12	9	12	16	20	26	24
ENSG00000232456.1	0	0	0	0	1	0
ENSG00000184908.20	3	4	16	16	25	18
ENSG00000185519.9	8	4	3	5	14	2
ENSG00000142627.13	4457	2348	4091	3409	4567	3110
ENSG00000227959.2	18	2	12	21	29	11
ENSG00000224621.1	10	2	4	7	11	3
ENSG00000234166.1	0	0	0	0	0	0
ENSG00000142632.17	372	178	302	484	619	304
ENSG00000291077.1	0	0	0	0	0	0
ENSG00000237276.10	0	0	0	0	0	0
ENSG00000288398.1	0	0	0	0	0	0
ENSG00000132881.12	4	8	13	14	16	12
ENSG00000233929.1	0	0	0	0	0	0
ENSG00000037637.11	135	76	94	97	157	93
ENSG00000055070.17	365	200	364	348	403	299
ENSG00000226457.1	0	0	0	0	0	0
ENSG00000187144.11	0	0	0	0	0	0
ENSG00000157191.20	598	327	545	518	699	467
ENSG00000226029.1	0	0	0	0	0	0
ENSG00000290842.1	1	0	1	1	1	0
ENSG00000080947.16	0	0	0	0	0	0
ENSG00000206652.1	0	0	0	0	0	0
ENSG00000261135.1	1	0	0	0	3	0
ENSG00000285853.1	0	0	0	0	0	0
ENSG00000224174.2	0	0	0	0	0	0
ENSG00000233421.5	0	0	0	0	0	0
ENSG00000277344.1	0	0	0	0	0	0
ENSG00000225710.1	0	0	0	0	0	0
ENSG00000219481.11	366	232	320	383	434	269
ENSG00000271732.1	0	0	0	0	0	0
ENSG00000291072.1	24	15	19	12	20	9
ENSG00000215908.12	7	4	9	6	10	7
ENSG00000283773.1	0	0	0	0	0	0
ENSG00000186301.8	17	6	12	22	26	11
ENSG00000282143.1	0	0	0	0	0	0
ENSG00000207513.1	0	0	0	0	0	0
ENSG00000280114.1	0	0	0	1	0	0
ENSG00000236698.1	0	0	0	0	0	0
ENSG00000290849.1	0	0	0	0	1	0
ENSG00000268869.8	3	0	2	5	8	1
ENSG00000279151.1	0	0	0	0	0	1
ENSG00000293526.1	0	0	0	0	0	0
ENSG00000282740.1	0	0	0	0	0	0
ENSG00000058453.17	334	131	263	276	425	239
ENSG00000290850.1	0	0	0	0	0	0
ENSG00000207389.1	0	0	0	0	0	0
ENSG00000227684.3	0	0	0	0	0	0
ENSG00000290851.1	0	0	0	0	0	0
ENSG00000186715.12	0	0	0	0	0	0
ENSG00000223643.6	0	0	0	0	0	0
ENSG00000230239.1	0	0	0	0	0	0
ENSG00000263811.1	0	0	0	0	0	0
ENSG00000228549.5	0	0	0	0	0	0
ENSG00000277234.1	0	0	0	0	0	0
ENSG00000238142.4	1	0	2	0	0	0
ENSG00000235241.1	0	0	0	0	0	0
ENSG00000207005.1	0	0	0	0	0	0
ENSG00000272426.1	0	0	0	0	0	0
ENSG00000290122.1	0	0	0	0	0	0
ENSG00000117122.14	932	378	645	873	1017	798
ENSG00000286898.1	0	0	0	0	0	0
ENSG00000226526.1	0	0	0	0	0	0
ENSG00000159363.19	1183	690	1177	1115	1399	962
ENSG00000288636.1	0	0	0	0	0	0
ENSG00000117118.11	673	382	563	555	690	488
ENSG00000117115.13	5	10	5	13	18	4
ENSG00000204362.6	0	0	0	0	0	0
ENSG00000282843.1	0	0	0	0	0	0
ENSG00000142623.11	1	0	0	0	0	2
ENSG00000142619.4	0	1	1	1	1	0
ENSG00000266634.1	0	0	0	0	0	0
ENSG00000159339.13	0	0	1	0	1	1
ENSG00000276747.1	0	0	0	0	2	0
ENSG00000227751.1	0	0	0	0	0	0
ENSG00000179051.14	1296	756	947	1047	1395	781
ENSG00000290096.1	0	0	0	0	0	0
ENSG00000074964.17	720	394	801	841	1142	797
ENSG00000236648.2	0	0	3	0	0	8
ENSG00000117148.8	2	0	5	0	2	6
ENSG00000284653.1	1	0	0	0	0	0
ENSG00000261781.1	0	0	0	0	0	0
ENSG00000117154.12	0	0	2	0	2	1
ENSG00000280222.1	0	0	0	0	0	0
ENSG00000230035.2	0	0	0	0	0	1
ENSG00000225387.1	0	0	0	0	0	0
ENSG00000179023.9	8	1	12	3	7	18
ENSG00000235282.3	0	0	0	0	1	0
ENSG00000225478.2	0	0	0	0	0	0
ENSG00000009709.12	3	0	0	0	1	3
ENSG00000179002.6	0	0	0	0	4	2
ENSG00000159423.17	538	368	503	502	651	351
ENSG00000265606.1	0	0	0	0	0	0
ENSG00000221662.1	0	0	0	0	0	0
ENSG00000169991.11	1512	926	1066	1650	2315	856
ENSG00000272084.1	9	7	2	1	1	2
ENSG00000127481.15	5402	3365	5187	5238	6289	4321
ENSG00000230424.3	5	3	4	2	4	9
ENSG00000127463.16	2064	1017	1743	1730	1989	1565
ENSG00000053372.5	1232	581	1168	823	958	770
ENSG00000286064.1	8	3	6	11	8	8
ENSG00000211454.16	27	13	27	23	23	21
ENSG00000162482.5	15	9	13	18	11	11
ENSG00000270728.1	28	8	32	35	30	27
ENSG00000053371.13	963	495	997	914	1124	846
ENSG00000200403.1	3	1	2	2	3	2
ENSG00000040487.13	810	415	718	658	803	583
ENSG00000077549.19	6181	3163	6619	5608	6387	5605
ENSG00000240490.3	0	0	0	0	0	0
ENSG00000173436.15	50	25	52	51	83	49
ENSG00000201609.1	0	0	0	0	0	0
ENSG00000235185.1	0	0	0	0	0	0
ENSG00000158747.15	689	189	842	464	544	799
ENSG00000270136.6	0	0	0	0	0	0
ENSG00000226396.1	10	4	6	6	1	8
ENSG00000158748.4	0	0	1	0	0	0
ENSG00000162542.14	167	99	171	152	211	178
ENSG00000178828.7	0	2	0	1	1	1
ENSG00000235434.1	0	0	0	0	0	0
ENSG00000169914.6	459	246	443	375	473	415
ENSG00000188784.4	0	0	0	1	0	1
ENSG00000242688.3	0	0	0	0	0	0
ENSG00000188257.12	0	2	0	2	0	1
ENSG00000127472.11	1	0	0	1	0	0
ENSG00000117215.15	1	0	1	0	0	0
ENSG00000158786.5	0	0	0	1	0	0
ENSG00000227066.2	0	1	2	0	1	0
ENSG00000187980.7	0	0	0	1	1	0
ENSG00000162543.6	9	8	3	9	10	4
ENSG00000228105.2	0	0	0	0	0	0
ENSG00000284710.1	0	0	0	0	0	0
ENSG00000158816.16	0	0	1	3	3	3
ENSG00000226664.1	0	0	0	0	0	0
ENSG00000236963.9	0	0	1	0	0	0
ENSG00000226487.1	0	0	0	0	0	0
ENSG00000284641.1	0	0	0	0	0	0
ENSG00000284743.1	0	0	0	0	0	0
ENSG00000162545.6	621	160	659	511	586	585
ENSG00000289402.2	1	2	4	2	5	4
ENSG00000090432.7	965	419	715	854	807	694
ENSG00000215520.3	0	0	0	0	0	0
ENSG00000183114.8	0	0	0	1	1	2
ENSG00000158825.6	7	1	4	0	3	7
ENSG00000158828.8	365	223	345	344	429	340
ENSG00000284005.1	0	0	0	0	0	0
ENSG00000117242.7	87	50	64	70	91	62
ENSG00000244038.11	6834	3536	5950	5914	7327	5405
ENSG00000117245.13	8	9	17	9	10	12
ENSG00000235432.1	0	0	0	0	0	1
ENSG00000189410.12	75	45	120	62	97	52
ENSG00000233069.1	0	0	1	0	1	1
ENSG00000127483.19	5341	2679	4334	4647	5508	3853
ENSG00000075151.24	2651	1383	2200	2396	2875	1811
ENSG00000251914.1	0	0	0	0	0	0
ENSG00000221808.1	0	0	0	0	0	0
ENSG00000233072.1	0	0	0	0	0	0
ENSG00000236073.2	0	0	0	0	1	0
ENSG00000235112.1	0	0	0	0	1	0
ENSG00000287192.1	0	0	0	1	0	1
ENSG00000117298.16	3141	959	4698	2698	3709	4790
ENSG00000236936.1	0	0	1	0	1	0
ENSG00000231105.2	1	1	3	2	2	1
ENSG00000236216.5	0	0	0	0	0	1
ENSG00000228823.1	0	0	0	0	0	0
ENSG00000236009.1	0	0	0	0	0	0
ENSG00000227001.3	10	4	6	7	7	5
ENSG00000187952.9	26	3	9	17	28	12
ENSG00000186543.7	0	0	1	1	1	0
ENSG00000142794.19	134	82	91	134	156	85
ENSG00000176378.8	0	0	0	0	0	0
ENSG00000162551.14	87	55	168	53	87	102
ENSG00000289715.1	0	0	0	0	0	0
ENSG00000233431.1	0	0	0	0	0	0
ENSG00000076864.21	28	23	61	29	48	67
ENSG00000090686.16	1550	838	1455	1363	1710	1137
ENSG00000231978.2	0	0	0	0	0	0
ENSG00000187942.12	15	1	8	8	12	7
ENSG00000142798.20	20876	9559	21127	20360	23827	21612
ENSG00000232037.3	0	0	0	0	0	0
ENSG00000293453.1	0	0	0	0	0	0
ENSG00000283234.2	0	0	0	0	0	0
ENSG00000219073.8	0	0	0	0	0	0
ENSG00000285959.1	0	0	0	0	0	1
ENSG00000273610.1	0	0	0	0	0	0
ENSG00000201919.1	0	0	0	0	0	0
ENSG00000142789.20	0	0	0	0	0	0
ENSG00000278124.1	0	0	0	0	0	0
ENSG00000201273.1	0	0	0	0	0	0
ENSG00000228397.3	0	1	0	1	1	0
ENSG00000218510.9	16	12	12	18	20	13
ENSG00000289694.1	0	0	0	0	0	0
ENSG00000285752.1	7	2	4	5	4	3
ENSG00000285794.1	0	0	0	0	0	0
ENSG00000070831.18	55	22	51	61	84	39
ENSG00000230068.2	0	1	0	0	2	1
ENSG00000271428.1	0	1	2	3	1	0
ENSG00000162552.15	381	253	291	478	513	373
ENSG00000285873.1	10	6	10	8	15	8
ENSG00000266564.1	0	0	0	0	0	0
ENSG00000234397.3	0	0	0	0	0	1
ENSG00000279625.1	1	0	0	1	1	0
ENSG00000184677.18	1277	1064	928	1207	1864	739
ENSG00000237200.1	9	5	3	5	5	1
ENSG00000070886.12	6	3	2	1	9	2
ENSG00000276835.2	0	0	0	0	0	0
ENSG00000173372.18	0	0	0	0	1	0
ENSG00000289692.1	0	0	0	0	0	0
ENSG00000159189.13	1	0	0	0	0	0
ENSG00000173369.18	2	0	1	0	0	0
ENSG00000133216.17	8860	4087	4663	9153	10109	4228
ENSG00000265422.1	0	0	0	0	0	0
ENSG00000225952.1	0	0	1	1	0	0
ENSG00000264014.1	0	0	0	1	0	0
ENSG00000215906.9	0	0	1	1	2	1
ENSG00000227868.7	0	1	1	1	1	0
ENSG00000004487.18	3702	2317	2792	3378	4133	2527
ENSG00000240553.1	0	0	0	1	0	0
ENSG00000263793.1	0	0	0	0	0	0
ENSG00000266802.1	0	0	0	1	0	0
ENSG00000169641.15	2742	1770	2051	2191	2569	1711
ENSG00000229010.1	0	0	0	0	0	1
ENSG00000206935.1	0	0	0	0	0	0
ENSG00000252578.1	0	0	0	0	0	0
ENSG00000289014.1	0	1	0	2	2	0
ENSG00000179546.5	11	9	13	9	14	8
ENSG00000215381.3	0	0	0	0	0	0
ENSG00000261326.5	0	1	0	0	0	1
ENSG00000284726.1	0	0	0	0	0	0
ENSG00000125944.22	2354	1406	1847	1814	2308	1634
ENSG00000125945.16	21	5	10	14	13	9
ENSG00000249087.9	1	3	3	7	1	2
ENSG00000201405.1	0	0	0	0	0	0
ENSG00000271420.1	0	0	0	0	0	0
ENSG00000204219.11	3	3	2	1	5	1
ENSG00000232482.2	0	0	0	0	0	0
ENSG00000088280.21	319	167	293	292	408	293
ENSG00000007968.7	16	10	12	5	12	8
ENSG00000235052.1	0	0	0	0	0	0
ENSG00000117318.9	552	325	247	447	471	325
ENSG00000285802.1	0	0	0	0	0	0
ENSG00000197880.10	0	0	0	4	1	1
ENSG00000229239.2	1	0	0	0	0	0
ENSG00000142676.14	11662	5960	10421	10321	12850	8699
ENSG00000236810.8	5	3	9	6	13	7
ENSG00000011007.13	1214	688	1040	988	991	884
ENSG00000057757.10	998	495	789	806	999	722
ENSG00000289835.1	10	1	11	8	11	6
ENSG00000011009.11	2296	1314	1962	2172	2920	1782
ENSG00000117308.15	1800	1126	1681	1634	2041	1467
ENSG00000117305.15	437	366	425	533	698	414
ENSG00000179163.12	450	255	220	430	488	238
ENSG00000188822.8	2	0	1	0	1	0
ENSG00000229106.1	0	0	0	0	0	0
ENSG00000232557.3	0	0	0	0	0	0
ENSG00000264926.1	0	0	0	0	0	0
ENSG00000230228.2	1	1	0	0	1	1
ENSG00000189266.13	1224	763	986	1267	1368	903
ENSG00000188529.15	2190	968	1829	1866	2263	1499
ENSG00000215905.4	0	0	0	0	0	0
ENSG00000225315.2	0	0	0	0	0	0
ENSG00000142661.19	37	16	45	41	51	47
ENSG00000230703.1	0	0	0	0	0	0
ENSG00000142677.4	2	0	0	6	2	6
ENSG00000185436.12	212	132	159	210	234	150
ENSG00000158055.17	121	98	74	187	161	65
ENSG00000230023.2	0	1	0	1	0	0
ENSG00000232298.2	0	1	2	2	1	1
ENSG00000001460.18	131	76	134	98	148	112
ENSG00000001461.17	794	370	939	805	836	944
ENSG00000288982.1	0	1	2	1	0	1
ENSG00000286061.1	4	0	0	0	0	1
ENSG00000117602.13	478	229	569	489	515	491
ENSG00000264443.1	0	0	0	0	0	0
ENSG00000184454.7	0	6	4	1	2	1
ENSG00000227312.2	0	0	0	0	0	0
ENSG00000239106.1	0	0	0	0	0	0
ENSG00000133226.19	2478	1275	2100	2119	2771	1723
ENSG00000284699.1	0	0	0	0	0	0
ENSG00000169504.15	5758	2599	6538	4897	5812	5216
ENSG00000238482.1	0	0	0	0	0	0
ENSG00000020633.19	19	1	7	5	22	16
ENSG00000278034.1	0	0	0	0	0	0
ENSG00000229162.1	1	0	1	3	4	0
ENSG00000261025.1	0	1	0	0	0	0
ENSG00000264371.1	0	0	0	0	0	0
ENSG00000285823.1	0	0	0	0	0	0
ENSG00000233755.1	0	0	0	0	0	0
ENSG00000233419.3	0	0	0	0	0	0
ENSG00000231953.2	0	0	0	1	0	1
ENSG00000117614.10	693	372	462	618	685	475
ENSG00000284602.1	5	6	7	4	4	5
ENSG00000284657.1	1	0	0	1	0	0
ENSG00000117616.18	209	220	211	335	304	257
ENSG00000272432.1	3	0	3	6	0	2
ENSG00000261349.1	3	1	0	1	3	2
ENSG00000187010.21	4	4	5	3	6	3
ENSG00000224183.1	0	0	1	1	2	0
ENSG00000259984.1	1	0	0	0	0	0
ENSG00000183726.11	2272	1315	1790	1964	2251	1707
ENSG00000188672.19	4	2	5	7	10	1
ENSG00000238084.4	1	1	1	1	2	2
ENSG00000204178.11	1107	546	694	933	836	754
ENSG00000157978.12	621	309	602	520	691	587
ENSG00000225643.1	2	2	2	0	4	1
ENSG00000117643.16	32	8	10	32	40	16
ENSG00000233478.1	0	0	0	1	0	0
ENSG00000162430.18	2236	1390	2025	2282	2930	1814
ENSG00000255054.3	0	0	0	0	0	0
ENSG00000228172.5	11	7	3	11	9	8
ENSG00000117640.18	582	397	424	556	614	479
ENSG00000272478.1	0	0	0	0	0	0
ENSG00000127423.11	181	101	168	119	142	113
ENSG00000236528.3	0	0	1	0	0	0
ENSG00000182749.6	556	287	569	593	721	546
ENSG00000207302.1	0	0	0	0	0	0
ENSG00000117632.23	6487	3199	5422	4820	6446	4262
ENSG00000229786.1	0	0	0	1	0	0
ENSG00000223624.1	0	1	0	0	1	1
ENSG00000283938.1	0	0	0	0	0	0
ENSG00000158006.14	337	177	305	317	477	253
ENSG00000207237.1	0	0	0	0	0	0
ENSG00000252190.1	0	0	0	0	0	0
ENSG00000252691.1	0	0	0	0	0	0
ENSG00000158008.10	62	40	60	69	75	54
ENSG00000158014.15	54	60	63	87	104	87
ENSG00000284309.1	0	1	1	0	0	2
ENSG00000158022.7	8	4	8	2	14	10
ENSG00000175087.10	121	73	85	127	128	91
ENSG00000197245.6	5	9	10	6	11	6
ENSG00000282872.2	0	0	1	0	0	0
ENSG00000236782.8	6	2	3	4	1	0
ENSG00000142684.9	0	0	0	0	0	0
ENSG00000142675.18	535	295	554	480	694	497
ENSG00000188782.9	0	1	0	0	1	0
ENSG00000236155.9	0	0	0	0	0	0
ENSG00000293494.2	0	0	0	0	3	0
ENSG00000278572.1	0	0	0	0	0	0
ENSG00000130695.16	413	283	392	302	463	272
ENSG00000270733.1	1	0	1	0	1	1
ENSG00000142669.15	2677	1407	2801	2146	2750	2511
ENSG00000158062.21	290	187	247	197	272	171
ENSG00000169442.9	0	0	3	1	0	0
ENSG00000176092.17	324	199	522	300	403	340
ENSG00000225854.2	3	1	5	0	5	1
ENSG00000176083.18	1	0	0	0	3	2
ENSG00000131914.11	207	352	121	181	301	171
ENSG00000117682.18	1215	639	1010	1038	1182	983
ENSG00000223583.1	1	0	0	1	1	0
ENSG00000225891.2	3	4	3	3	2	4
ENSG00000198830.12	3602	2176	2899	2831	3719	2533
ENSG00000224129.1	0	0	0	0	0	0
ENSG00000117676.14	443	258	557	386	546	365
ENSG00000238705.1	0	0	0	0	0	0
ENSG00000243905.3	0	0	0	0	0	0
ENSG00000252802.1	0	0	0	0	0	0
ENSG00000252429.2	0	0	0	0	0	0
ENSG00000289452.1	0	0	0	0	0	0
ENSG00000229247.2	0	0	0	0	0	0
ENSG00000238316.1	0	0	0	0	0	0
ENSG00000235069.2	0	0	0	0	0	0
ENSG00000260063.1	6	3	0	10	1	4
ENSG00000290006.1	0	0	0	0	0	0
ENSG00000117713.21	5202	3084	4405	4492	5261	4003
ENSG00000060642.12	170	115	199	237	304	187
ENSG00000241188.3	0	2	0	0	0	0
ENSG00000287810.1	0	0	0	0	0	0
ENSG00000204160.12	1834	798	2344	1598	1877	1858
ENSG00000175793.12	1997	623	3627	1467	1897	2658
ENSG00000142751.15	673	394	570	605	692	554
ENSG00000226698.1	0	0	0	0	0	0
ENSG00000289554.1	32	18	19	29	33	14
ENSG00000198746.13	336	135	249	253	322	207
ENSG00000090273.14	2106	1096	1941	1592	2128	1488
ENSG00000131910.5	3	0	1	0	0	1
ENSG00000175707.10	350	207	341	341	427	316
ENSG00000172746.6	1	0	0	0	0	0
ENSG00000224064.1	1	1	0	0	0	0
ENSG00000225294.1	1	1	0	0	1	2
ENSG00000253368.4	164	82	178	170	217	139
ENSG00000158246.8	524	209	608	499	510	550
ENSG00000090020.11	2090	1218	1867	2077	2285	1717
ENSG00000229985.2	0	0	0	0	0	0
ENSG00000214973.3	3	2	0	2	3	2
ENSG00000225159.1	9	1	6	3	3	3
ENSG00000225990.2	0	0	0	0	0	0
ENSG00000224311.1	0	0	0	0	0	0
ENSG00000142784.16	1241	760	1053	1272	1690	991
ENSG00000252098.1	0	0	0	0	0	0
ENSG00000243659.1	0	0	0	1	1	1
ENSG00000186501.15	934	466	791	812	894	755
ENSG00000206888.1	2	3	1	0	2	1
ENSG00000241547.1	16	13	15	11	8	13
ENSG00000142765.18	1292	627	1622	1568	2063	1678
ENSG00000142733.18	1053	358	1138	951	1190	1236
ENSG00000142748.14	4	1	3	0	0	0
ENSG00000174950.11	2	3	3	5	10	2
ENSG00000231207.1	0	0	0	1	1	0
ENSG00000181773.7	68	30	74	49	74	61
ENSG00000158195.11	4802	2248	4841	4107	5295	4555
ENSG00000241169.1	0	0	0	0	0	0
ENSG00000237429.1	4	0	1	1	3	1
ENSG00000126705.15	2209	1220	2627	1290	2819	2438
ENSG00000000938.13	1	0	4	3	1	0
ENSG00000235912.1	3	0	3	1	4	1
ENSG00000233975.2	0	0	0	0	1	0
ENSG00000126709.16	47	16	43	46	74	35
ENSG00000225886.3	2	0	0	2	1	0
ENSG00000206767.1	0	0	0	0	0	0
ENSG00000226662.2	0	0	0	0	0	0
ENSG00000207095.1	0	0	0	0	0	0
ENSG00000287244.1	0	0	0	0	0	0
ENSG00000009780.16	147	68	125	96	123	74
ENSG00000231344.1	1	1	2	1	0	0
ENSG00000230833.1	0	0	0	0	0	0
ENSG00000117758.14	601	339	599	597	688	560
ENSG00000269971.1	0	0	1	0	0	0
ENSG00000270031.1	0	0	1	0	0	0
ENSG00000223062.1	0	0	0	0	0	0
ENSG00000286433.1	0	0	0	0	0	0
ENSG00000117751.18	1073	603	899	891	986	758
ENSG00000252947.1	1	1	3	0	5	1
ENSG00000130775.16	11	9	14	13	18	12
ENSG00000117748.10	576	386	468	442	639	353
ENSG00000130768.15	18	39	16	30	28	18
ENSG00000227050.1	1	0	0	0	0	0
ENSG00000158156.9	485	257	406	467	546	427
ENSG00000158161.16	442	315	294	353	459	277
ENSG00000238231.2	1	1	1	1	1	1
ENSG00000240750.3	4	0	1	1	1	1
ENSG00000228589.3	22	9	9	18	19	14
ENSG00000228943.1	0	0	0	0	0	0
ENSG00000289576.2	0	0	0	0	0	0
ENSG00000214812.3	0	0	1	1	1	0
ENSG00000253005.1	0	0	0	0	0	0
ENSG00000169403.12	50	42	25	71	89	19
ENSG00000126698.11	2252	1172	1797	1876	2177	1486
ENSG00000290123.1	0	0	0	0	0	0
ENSG00000130770.18	44	16	31	25	24	30
ENSG00000270605.1	0	0	0	0	0	0
ENSG00000271398.1	0	0	0	0	0	0
ENSG00000130766.5	337	195	362	361	369	269
ENSG00000130772.14	37	15	24	28	38	31
ENSG00000204138.13	1558	892	1281	1450	1679	1098
ENSG00000206779.1	0	0	0	0	1	0
ENSG00000229820.2	0	0	1	0	0	0
ENSG00000221216.1	0	0	0	0	0	0
ENSG00000180198.17	1698	1080	1437	1294	1728	1016
ENSG00000242125.3	537	333	610	455	736	389
ENSG00000274266.1	0	0	0	0	0	0
ENSG00000200087.1	11	6	22	12	15	14
ENSG00000231468.2	2	1	2	0	2	0
ENSG00000279443.1	23	17	21	28	24	10
ENSG00000180098.9	410	206	400	396	453	382
ENSG00000197989.15	399	222	407	416	448	323
ENSG00000221539.1	3	6	3	6	5	10
ENSG00000278274.1	0	0	0	0	0	0
ENSG00000273544.1	0	0	0	0	0	0
ENSG00000280498.1	0	0	0	0	0	0
ENSG00000274582.1	0	0	0	0	0	0
ENSG00000120656.14	235	118	204	227	274	176
ENSG00000188060.8	34	34	52	56	61	28
ENSG00000229388.1	0	1	1	0	0	1
ENSG00000270103.3	0	0	0	0	0	0
ENSG00000274978.1	0	0	0	0	0	0
ENSG00000162419.13	502	226	402	416	407	374
ENSG00000252777.1	0	0	0	0	0	0
ENSG00000289291.1	8	5	2	4	5	5
ENSG00000198492.16	2091	1032	1605	1795	2082	1424
ENSG00000116329.12	30	39	64	38	70	73
ENSG00000233427.1	2	0	1	0	1	0
ENSG00000199756.1	0	0	0	0	0	0
ENSG00000159023.23	929	682	926	1036	1303	760
ENSG00000225616.2	8	0	5	1	5	1
ENSG00000206704.1	0	0	0	0	0	0
ENSG00000277958.1	0	0	0	0	0	0
ENSG00000253304.2	270	117	294	225	312	246
ENSG00000225750.1	0	0	0	0	0	1
ENSG00000116350.18	2174	1096	1907	1852	2447	1563
ENSG00000277916.1	0	0	0	0	0	0
ENSG00000116353.16	296	184	228	242	344	188
ENSG00000237934.1	3	0	1	3	4	1
ENSG00000060656.20	1660	1104	734	1799	2433	779
ENSG00000230523.1	2	0	0	0	0	1
ENSG00000225011.4	0	0	0	0	0	0
ENSG00000228176.1	0	0	0	0	1	0
ENSG00000284676.1	0	0	0	0	1	0
ENSG00000270927.1	0	0	0	0	0	0
ENSG00000233399.2	0	0	0	0	0	0
ENSG00000233372.1	0	0	0	0	0	0
ENSG00000231251.1	0	0	0	0	0	0
ENSG00000236335.1	0	0	0	0	0	0
ENSG00000231949.1	0	0	0	0	0	0
ENSG00000289710.1	0	0	0	0	0	0
ENSG00000162510.6	4	4	4	1	7	3
ENSG00000186056.11	5	15	11	9	21	10
ENSG00000287510.1	0	0	0	0	0	0
ENSG00000162511.8	11	5	8	6	10	13
ENSG00000264773.1	0	0	0	0	0	0
ENSG00000229607.1	2	0	0	0	0	0
ENSG00000223382.6	6	1	6	3	3	1
ENSG00000222784.1	0	0	0	0	0	0
ENSG00000235143.1	0	0	0	0	1	0
ENSG00000162512.16	2861	1147	3704	2318	2760	3769
ENSG00000266210.2	0	0	0	0	0	0
ENSG00000134644.16	2375	1386	1859	1960	2928	1611
ENSG00000237329.2	0	1	1	0	0	0
ENSG00000232768.1	1	0	0	1	0	0
ENSG00000215900.4	0	0	0	0	0	0
ENSG00000225142.2	0	0	0	0	0	0
ENSG00000084628.10	49	34	19	49	77	27
ENSG00000060688.13	710	573	587	597	784	480
ENSG00000229447.2	3	1	3	1	4	0
ENSG00000121766.16	488	332	441	456	599	362
ENSG00000229044.1	0	0	0	0	0	0
ENSG00000121769.8	13	11	16	14	23	16
ENSG00000168528.12	2019	1110	1686	1974	2603	1698
ENSG00000215899.3	4	0	0	0	0	0
ENSG00000206981.1	0	0	0	0	0	0
ENSG00000293391.1	0	0	0	0	0	0
ENSG00000260386.7	0	0	0	0	0	0
ENSG00000265961.1	0	0	0	0	0	0
ENSG00000284543.1	2	2	1	0	1	2
ENSG00000229167.2	18	18	9	15	39	6
ENSG00000142910.16	7308	5859	3879	10230	13731	3422
ENSG00000121764.12	4	6	5	13	22	8
ENSG00000162517.13	1220	709	1026	1055	1303	1003
ENSG00000235790.7	24	23	30	32	47	23
ENSG00000264078.1	2	1	1	1	1	0
ENSG00000084636.18	6361	3519	5565	8088	9718	5480
ENSG00000121753.13	1182	599	1247	1586	2162	1753
ENSG00000266580.1	1	1	0	1	2	0
ENSG00000254545.1	3	3	0	4	3	0
ENSG00000134668.13	524	377	318	499	745	186
ENSG00000203620.2	0	0	0	0	0	1
ENSG00000269967.1	0	0	0	0	0	0
ENSG00000184007.22	2984	1661	2802	2754	3105	2408
ENSG00000288678.2	0	0	0	0	0	0
ENSG00000228634.1	1	0	2	1	3	2
ENSG00000284702.1	0	0	1	0	0	1
ENSG00000121774.18	7083	3765	5251	6096	6807	4849
ENSG00000203325.3	1	1	1	3	3	1
ENSG00000121775.18	285	140	241	230	295	187
ENSG00000266203.1	0	0	0	0	0	0
ENSG00000276493.1	0	0	1	0	0	0
ENSG00000025800.14	1811	1059	1449	1624	1860	1325
ENSG00000250135.1	0	0	0	0	0	0
ENSG00000084652.16	2315	1302	1879	1896	2232	1620
ENSG00000160050.16	188	85	186	195	227	163
ENSG00000224066.1	2	0	1	1	1	2
ENSG00000160051.12	58	39	32	47	68	37
ENSG00000222046.3	7	4	6	5	9	4
ENSG00000160055.20	153	68	122	117	177	123
ENSG00000084623.12	4242	2387	3801	3689	4754	2929
ENSG00000291132.1	18	8	10	29	40	24
ENSG00000220785.10	0	0	0	0	0	0
ENSG00000290045.1	3	1	0	1	4	3
ENSG00000183615.6	9	10	10	12	30	8
ENSG00000182866.18	13	4	15	13	15	15
ENSG00000277617.1	0	0	0	0	0	0
ENSG00000252450.1	0	0	0	0	0	0
ENSG00000116478.12	2283	1295	1818	1929	2587	1624
ENSG00000175130.7	9473	6020	7234	9439	12537	7498
ENSG00000233775.1	1	0	1	0	0	0
ENSG00000162526.7	4	0	2	3	1	2
ENSG00000225828.2	65	21	55	58	76	42
ENSG00000160058.19	1980	1112	1681	1952	2236	1607
ENSG00000224333.1	0	0	0	1	0	0
ENSG00000270850.1	0	0	0	0	0	0
ENSG00000229259.1	0	1	0	0	0	1
ENSG00000263529.2	0	0	0	0	0	0
ENSG00000254553.1	0	0	0	0	0	0
ENSG00000273274.2	23	48	15	25	56	14
ENSG00000160062.15	180	109	157	191	175	159
ENSG00000176261.16	338	241	303	325	388	294
ENSG00000200591.1	0	0	1	0	0	0
ENSG00000162521.19	2226	1224	1628	1915	2357	1395
ENSG00000162520.15	65	25	121	52	49	117
ENSG00000224409.1	0	0	0	0	1	0
ENSG00000162522.11	3733	2054	3199	3761	5083	3096
ENSG00000134684.13	2508	1399	2523	2023	2357	1744
ENSG00000116497.18	507	346	467	376	737	346
ENSG00000160097.21	12	2	8	6	12	6
ENSG00000121905.10	4	6	1	4	8	1
ENSG00000121900.19	467	244	428	412	535	413
ENSG00000287691.1	2	0	1	3	3	1
ENSG00000116514.17	480	263	404	392	582	330
ENSG00000278966.2	0	0	0	0	0	0
ENSG00000217644.5	1	1	0	0	0	0
ENSG00000239670.1	0	0	0	0	0	0
ENSG00000236065.2	0	0	0	0	0	0
ENSG00000004455.18	1648	971	1360	1379	1717	1183
ENSG00000276645.1	0	0	0	0	0	0
ENSG00000142920.18	18	16	15	41	53	17
ENSG00000278997.1	10	9	4	12	9	4
ENSG00000116525.14	420	421	156	442	594	189
ENSG00000279179.1	15	10	4	20	24	10
ENSG00000284721.1	0	0	0	0	1	0
ENSG00000160094.15	1330	921	698	1395	1586	785
ENSG00000270115.1	11	8	2	7	12	2
ENSG00000184389.9	4	0	1	0	1	2
ENSG00000225313.5	75	45	45	72	80	51
ENSG00000134686.21	3972	2070	2691	3298	4404	2526
ENSG00000284154.1	1	0	0	0	2	0
ENSG00000222112.1	4	5	5	10	3	6
ENSG00000233246.1	1	0	0	3	0	0
ENSG00000234512.1	0	0	0	0	0	0
ENSG00000121903.15	225	134	148	198	225	149
ENSG00000235907.2	0	0	0	0	0	0
ENSG00000121904.19	30	9	26	13	18	19
ENSG00000227000.2	0	0	0	0	0	0
ENSG00000176256.11	0	0	0	0	0	1
ENSG00000231163.6	0	0	0	0	0	0
ENSG00000201148.1	0	0	0	0	0	0
ENSG00000142698.15	4	0	0	0	0	1
ENSG00000270241.1	0	0	0	0	0	0
ENSG00000287703.1	0	0	0	0	0	0
ENSG00000207941.1	0	0	0	0	0	0
ENSG00000163866.9	933	449	800	785	895	713
ENSG00000189280.3	52	8	83	39	55	92
ENSG00000189433.7	0	0	1	1	0	0
ENSG00000255811.1	0	0	0	0	0	0
ENSG00000188910.8	140	30	259	77	103	254
ENSG00000187513.9	5	0	0	2	6	0
ENSG00000230163.1	0	0	0	0	0	0
ENSG00000116544.12	4	5	7	5	6	1
ENSG00000284773.1	2	5	6	3	9	7
ENSG00000293382.1	2	0	6	4	4	3
ENSG00000241014.3	0	0	0	0	0	0
ENSG00000243749.2	0	0	2	0	1	0
ENSG00000271741.1	0	0	0	0	0	0
ENSG00000163867.17	128	55	87	147	128	94
ENSG00000197056.11	181	99	184	175	217	104
ENSG00000233940.1	0	0	0	0	0	0
ENSG00000228348.1	1	2	1	1	1	1
ENSG00000284640.1	0	0	1	2	0	0
ENSG00000116560.12	10434	5293	7500	8577	8950	6628
ENSG00000201868.1	0	0	0	0	0	0
ENSG00000146463.12	844	668	718	794	1121	665
ENSG00000240374.3	0	0	0	0	0	0
ENSG00000201542.1	0	0	0	0	0	0
ENSG00000229994.1	19	17	19	22	28	15
ENSG00000227409.1	1	0	1	0	0	0
ENSG00000142687.19	2309	1344	2020	2271	2801	1952
ENSG00000278702.1	1	0	0	0	0	0
ENSG00000236274.1	0	0	0	0	0	0
ENSG00000020129.16	611	309	546	580	656	477
ENSG00000239636.3	24	31	5	40	46	14
ENSG00000116819.9	564	476	171	765	984	262
ENSG00000126067.12	3615	2127	2588	3028	3690	2130
ENSG00000142686.8	196	121	159	202	293	121
ENSG00000092853.14	698	370	646	397	525	387
ENSG00000232335.1	0	0	0	0	0	0
ENSG00000134698.11	858	417	757	800	913	669
ENSG00000092847.14	1073	876	703	1013	1439	602
ENSG00000271164.1	0	0	0	0	0	0
ENSG00000286899.1	0	0	0	0	0	0
ENSG00000271914.1	0	0	0	0	0	0
ENSG00000126070.20	316	217	325	340	399	256
ENSG00000271554.1	2	0	2	0	0	1
ENSG00000293245.1	0	0	0	0	0	0
ENSG00000232862.6	0	0	0	0	0	0
ENSG00000092850.12	9	5	2	12	18	12
ENSG00000116863.11	778	393	722	685	822	624
ENSG00000171812.13	39	12	47	37	24	103
ENSG00000054116.12	1410	816	1280	1253	1523	1066
ENSG00000116871.16	5851	2139	5837	4594	5871	5105
ENSG00000264592.2	0	0	1	0	0	0
ENSG00000054118.15	4568	2336	3857	3785	4196	3472
ENSG00000231849.1	0	0	0	0	0	1
ENSG00000214193.11	956	281	1061	815	864	1366
ENSG00000142694.7	0	0	0	0	0	0
ENSG00000286379.1	22	5	19	14	14	23
ENSG00000196182.11	2428	1240	2177	2116	2463	1993
ENSG00000181817.6	376	220	310	313	409	301
ENSG00000222821.1	0	0	0	0	0	0
ENSG00000116885.18	102	58	41	103	75	40
ENSG00000201448.1	0	0	0	0	0	0
ENSG00000116898.12	1452	930	1148	1162	1441	1004
ENSG00000119535.20	8	14	4	12	12	3
ENSG00000230214.1	0	0	0	0	0	0
ENSG00000284705.1	0	0	0	0	0	0
ENSG00000284720.1	0	0	0	0	0	0
ENSG00000234481.2	0	0	0	0	0	0
ENSG00000163873.10	4	0	2	5	4	7
ENSG00000284650.1	0	0	0	1	0	0
ENSG00000223944.3	0	0	0	1	0	0
ENSG00000264698.1	0	0	0	0	0	0
ENSG00000207328.1	0	0	0	0	0	0
ENSG00000252368.1	0	0	0	0	0	0
ENSG00000230451.2	0	0	0	0	0	0
ENSG00000233621.3	67	24	53	61	67	47
ENSG00000163874.11	450	163	656	461	499	593
ENSG00000283724.1	0	0	0	0	0	0
ENSG00000163875.16	731	374	544	607	713	447
ENSG00000263675.1	4	1	2	1	3	2
ENSG00000163877.11	381	211	367	426	398	348
ENSG00000232273.1	1	1	1	0	0	0
ENSG00000237749.4	1	1	0	0	0	0
ENSG00000163879.11	75	72	51	89	144	47
ENSG00000134697.13	1212	542	1151	1060	1123	948
ENSG00000284748.1	0	0	1	0	0	0
ENSG00000169218.14	3	0	0	3	5	3
ENSG00000116922.15	295	163	241	216	274	205
ENSG00000134690.11	1116	538	1046	713	1058	744
ENSG00000183317.17	3	0	2	2	2	2
ENSG00000200421.1	0	0	0	0	0	0
ENSG00000214141.4	0	0	0	0	2	0
ENSG00000227416.2	0	1	0	1	1	0
ENSG00000185090.15	7	6	5	7	4	2
ENSG00000233728.1	0	0	0	0	0	0
ENSG00000196449.4	490	212	450	442	490	352
ENSG00000197982.14	852	444	873	823	920	786
ENSG00000188786.10	399	216	353	341	339	309
ENSG00000235673.1	0	0	0	0	0	0
ENSG00000230955.1	0	0	0	0	0	0
ENSG00000204084.14	320	185	307	280	366	229
ENSG00000252448.1	0	0	0	0	1	0
ENSG00000222282.1	0	0	0	0	0	0
ENSG00000277168.1	0	0	0	0	0	0
ENSG00000183431.12	1987	1127	1588	1610	1847	1266
ENSG00000212541.1	9	2	8	8	5	4
ENSG00000183386.10	952	462	858	742	915	762
ENSG00000183520.12	662	371	551	495	567	475
ENSG00000185668.8	34	2	52	14	23	81
ENSG00000224592.5	3	2	3	5	8	5
ENSG00000223589.2	0	0	0	0	0	0
ENSG00000265596.1	0	0	0	0	0	0
ENSG00000284623.1	0	1	0	0	1	0
ENSG00000286552.1	0	0	0	0	0	0
ENSG00000287987.1	0	0	0	0	0	0
ENSG00000237290.2	0	0	2	0	0	0
ENSG00000275350.1	0	0	0	0	0	0
ENSG00000200796.1	0	0	0	0	0	0
ENSG00000238063.3	0	0	0	0	0	0
ENSG00000215895.4	5	6	2	2	1	2
ENSG00000284632.1	0	0	0	0	0	0
ENSG00000116954.8	327	189	263	275	310	228
ENSG00000273637.1	0	0	0	0	0	0
ENSG00000228436.4	5	0	5	3	10	4
ENSG00000214114.9	327	136	259	246	332	216
ENSG00000274944.4	0	0	0	0	0	0
ENSG00000131233.10	0	0	0	1	0	0
ENSG00000158315.11	0	2	0	2	2	4
ENSG00000199963.1	0	0	0	0	0	0
ENSG00000207466.1	0	0	0	0	0	0
ENSG00000235549.1	0	0	0	0	0	0
ENSG00000174574.16	2367	1264	1944	2099	2349	1579
ENSG00000168653.11	2604	1754	1967	2401	2849	1825
ENSG00000127603.32	8925	4883	8989	8332	8966	7519
ENSG00000206654.1	0	0	0	0	0	0
ENSG00000222378.1	0	0	0	0	0	0
ENSG00000287422.1	0	0	0	0	0	1
ENSG00000226438.1	0	0	0	0	0	0
ENSG00000217897.2	0	0	0	0	0	0
ENSG00000183682.8	21	10	17	14	25	14
ENSG00000237624.1	1	2	1	3	1	1
ENSG00000291129.1	29	16	15	15	22	20
ENSG00000243970.6	0	0	0	1	0	0
ENSG00000090621.15	3149	1818	2759	2742	3514	2264
ENSG00000228060.3	19	8	16	15	9	6
ENSG00000201457.1	0	0	0	0	0	0
ENSG00000163909.8	3	1	2	6	6	8
ENSG00000225903.1	0	0	0	0	0	0
ENSG00000116981.4	2	0	3	1	1	0
ENSG00000116983.13	18	8	13	26	37	17
ENSG00000084072.17	791	417	623	769	839	525
ENSG00000225333.6	1	0	0	0	1	0
ENSG00000252413.1	0	0	0	0	0	0
ENSG00000289711.1	0	0	0	0	0	0
ENSG00000116985.12	9	6	6	15	19	6
ENSG00000198754.5	0	0	0	0	2	0
ENSG00000285905.1	0	0	0	0	0	0
ENSG00000261798.1	0	0	0	0	1	0
ENSG00000229213.1	0	0	0	0	0	0
ENSG00000284719.3	0	0	1	0	0	0
ENSG00000284678.1	0	0	0	0	0	0
ENSG00000043514.17	367	266	257	330	370	260
ENSG00000202222.1	0	0	0	0	0	0
ENSG00000116990.12	88	72	45	115	125	30
ENSG00000236546.1	0	1	1	0	0	2
ENSG00000207356.1	0	0	0	0	0	0
ENSG00000168389.18	231	81	113	178	178	120
ENSG00000228477.1	1	4	0	4	5	3
ENSG00000131236.18	12072	6340	12710	10198	12142	9676
ENSG00000131238.18	1169	892	814	1063	1189	754
ENSG00000226745.2	1	0	1	0	0	0
ENSG00000117000.9	713	390	507	635	659	456
ENSG00000207508.1	0	0	0	0	0	0
ENSG00000188800.6	0	0	1	0	0	1
ENSG00000259943.2	49	42	46	65	63	55
ENSG00000084073.10	1105	520	899	993	1026	752
ENSG00000231296.1	0	0	0	1	1	0
ENSG00000049089.15	84	37	37	107	124	94
ENSG00000227311.3	0	0	1	0	0	0
ENSG00000084070.12	362	214	323	358	415	270
ENSG00000213172.3	0	0	0	0	0	0
ENSG00000290111.1	0	0	0	0	0	0
ENSG00000284677.1	0	0	1	1	0	0
ENSG00000187801.15	44	29	29	50	39	21
ENSG00000260920.2	22	11	14	32	24	9
ENSG00000279667.1	1	0	0	1	2	0
ENSG00000187815.10	97	56	76	118	118	82
ENSG00000238287.1	2	0	2	2	4	0
ENSG00000164002.12	59	42	49	57	66	37
ENSG00000227278.1	0	0	0	0	0	0
ENSG00000238186.1	11	1	5	3	6	4
ENSG00000117010.17	33	13	26	26	25	22
ENSG00000286838.1	0	0	0	0	0	0
ENSG00000236505.1	0	0	0	0	0	0
ENSG00000233910.1	0	0	0	0	0	0
ENSG00000117016.10	103	100	119	159	207	101
ENSG00000287743.1	1	0	0	0	0	0
ENSG00000237899.1	1	0	1	0	0	1
ENSG00000272145.2	7	9	6	16	20	11
ENSG00000066136.21	857	568	655	772	914	643
ENSG00000198974.3	0	0	0	0	0	0
ENSG00000207962.1	0	0	0	0	0	0
ENSG00000117013.17	11	7	5	12	10	9
ENSG00000264582.2	0	0	0	0	0	0
ENSG00000179862.7	119	61	113	134	196	125
ENSG00000229528.1	0	0	0	0	0	0
ENSG00000228940.1	0	0	0	0	0	0
ENSG00000286668.1	0	0	0	0	0	0
ENSG00000233118.2	0	0	0	0	0	0
ENSG00000171793.17	1957	1095	2273	1442	1735	1250
ENSG00000281207.1	27	16	26	23	34	13
ENSG00000171790.16	42	21	39	27	32	28
ENSG00000010803.17	980	709	617	1074	1305	541
ENSG00000215893.3	0	0	0	0	1	0
ENSG00000287400.1	0	0	0	0	0	0
ENSG00000235358.2	1	0	0	0	1	0
ENSG00000213987.4	0	0	0	0	0	0
ENSG00000291157.1	0	0	0	0	0	0
ENSG00000286640.3	0	0	0	0	0	0
ENSG00000204060.8	3	1	4	2	6	2
ENSG00000229901.1	0	0	0	0	0	0
ENSG00000252563.1	0	0	0	0	0	0
ENSG00000127129.10	5	3	5	2	3	6
ENSG00000127124.16	492	230	389	427	554	275
ENSG00000230881.1	0	0	1	0	0	0
ENSG00000230638.4	20	7	18	26	24	15
ENSG00000284895.1	0	0	0	0	0	0
ENSG00000287587.1	0	0	0	0	1	0
ENSG00000227538.1	0	0	1	0	0	0
ENSG00000228776.2	0	0	0	0	0	0
ENSG00000044012.4	1	0	1	1	0	1
ENSG00000197273.4	0	0	0	0	2	0
ENSG00000198815.9	1332	676	1018	1235	1360	851
ENSG00000227527.2	2	0	0	4	2	1
ENSG00000177181.15	4	2	1	5	4	5
ENSG00000235002.1	0	0	0	0	0	0
ENSG00000066185.13	1	4	0	3	6	1
ENSG00000127125.9	666	429	562	738	853	514
ENSG00000186409.19	31	17	16	18	51	12
ENSG00000230116.1	0	0	0	0	0	0
ENSG00000236876.3	3	5	2	3	9	0
ENSG00000200254.1	0	0	0	0	0	0
ENSG00000236180.2	0	0	0	0	0	0
ENSG00000171960.12	273	183	225	229	237	171
ENSG00000285728.3	29	19	17	11	40	22
ENSG00000234917.2	1	0	0	1	0	0
ENSG00000065978.19	8996	4649	8445	7480	9179	6142
ENSG00000164007.11	1	1	2	1	3	6
ENSG00000117385.16	2029	795	1796	1965	2134	1967
ENSG00000164008.17	56	44	50	60	70	59
ENSG00000283580.4	0	0	0	0	0	0
ENSG00000228452.1	0	0	0	0	0	0
ENSG00000274386.6	12	6	4	6	12	11
ENSG00000177868.12	185	103	180	205	246	152
ENSG00000164010.15	140	69	137	140	160	105
ENSG00000228192.10	8	7	5	13	13	5
ENSG00000164011.18	86	87	63	84	136	62
ENSG00000233708.1	1	1	0	1	0	0
ENSG00000237090.1	0	1	1	0	1	0
ENSG00000225099.1	0	0	1	1	1	0
ENSG00000288955.1	4	1	3	0	4	1
ENSG00000117394.24	13708	3143	20116	14222	20828	27148
ENSG00000284138.1	2	0	1	1	0	0
ENSG00000227533.7	6	4	8	6	9	6
ENSG00000283973.2	0	0	0	3	0	2
ENSG00000207256.1	0	0	0	0	0	0
ENSG00000283136.1	0	0	0	0	0	0
ENSG00000277513.1	0	0	0	0	0	0
ENSG00000186973.11	8	5	8	9	16	6
ENSG00000117395.13	1375	789	1451	1005	1265	862
ENSG00000284410.1	0	0	0	0	0	0
ENSG00000243710.8	3	2	7	10	6	5
ENSG00000199240.1	0	0	0	0	0	0
ENSG00000179178.11	115	132	109	202	300	103
ENSG00000253313.6	88	93	90	112	168	89
ENSG00000066056.14	19	44	32	41	59	16
ENSG00000117400.18	8	3	2	4	5	5
ENSG00000287113.1	0	0	0	0	0	0
ENSG00000234694.2	0	0	0	1	1	1
ENSG00000117399.14	1915	1163	2051	1208	2126	1304
ENSG00000066322.15	3084	1372	3372	2514	3031	2802
ENSG00000283836.1	0	0	0	0	0	0
ENSG00000288772.2	3	0	4	1	3	1
ENSG00000159479.17	626	336	591	592	704	535
ENSG00000229431.1	14	8	10	15	10	10
ENSG00000198198.17	1267	677	1117	1297	1501	1118
ENSG00000229372.1	0	0	0	0	0	0
ENSG00000274975.1	0	0	0	0	0	0
ENSG00000178922.18	0	0	0	0	0	0
ENSG00000229348.1	1	2	2	0	3	1
ENSG00000142949.17	24431	13157	23201	23728	28794	19797
ENSG00000066135.13	586	297	455	517	621	391
ENSG00000284989.1	0	0	0	0	0	0
ENSG00000236200.7	21	6	17	17	16	16
ENSG00000126091.21	18	3	20	21	26	15
ENSG00000229444.1	0	0	0	0	0	0
ENSG00000283414.1	0	0	0	0	0	0
ENSG00000233674.2	1	0	0	0	0	0
ENSG00000283477.1	0	0	0	0	0	0
ENSG00000224751.2	0	0	1	0	0	0
ENSG00000117407.17	9	1	7	16	16	7
ENSG00000237950.3	3	2	1	0	0	2
ENSG00000288573.3	0	1	1	0	1	0
ENSG00000117408.11	558	288	554	500	654	485
ENSG00000285649.1	2	1	2	2	1	1
ENSG00000132768.14	493	294	479	420	535	339
ENSG00000117410.14	1809	947	1621	1693	1824	1397
ENSG00000117411.18	1646	730	1699	1433	1805	1377
ENSG00000159214.13	76	36	92	83	131	62
ENSG00000196517.13	527	258	523	459	445	423
ENSG00000230615.8	4	4	8	8	1	7
ENSG00000227163.2	0	0	0	0	0	0
ENSG00000271647.1	0	0	0	0	0	0
ENSG00000239560.3	0	0	0	0	0	0
ENSG00000171872.5	1	0	1	1	0	0
ENSG00000233514.1	5	1	5	1	1	3
ENSG00000283039.1	0	1	0	0	2	0
ENSG00000226804.4	0	0	0	0	0	0
ENSG00000200171.1	0	0	0	0	0	0
ENSG00000238037.1	0	0	0	0	0	0
ENSG00000227994.1	0	0	0	0	0	0
ENSG00000271329.1	0	0	1	0	0	0
ENSG00000178028.14	1008	504	789	845	1134	718
ENSG00000117419.16	865	502	699	850	999	628
ENSG00000233602.1	1	0	0	1	1	0
ENSG00000199385.1	0	0	0	0	0	0
ENSG00000187147.19	926	433	764	842	938	628
ENSG00000263381.1	0	0	0	0	0	0
ENSG00000126106.14	165	76	142	142	174	145
ENSG00000198520.12	14	4	7	18	22	12
ENSG00000199377.1	0	0	0	0	0	0
ENSG00000200169.1	0	0	0	0	0	0
ENSG00000142945.13	874	505	774	576	917	591
ENSG00000225721.5	3	0	5	3	3	3
ENSG00000142937.12	12140	6628	10417	10836	13203	9385
ENSG00000264294.1	0	0	0	0	0	0
ENSG00000200913.1	5	0	4	3	2	3
ENSG00000202031.1	0	0	1	1	1	1
ENSG00000207421.1	0	0	0	0	0	0
ENSG00000281859.1	0	0	0	0	0	0
ENSG00000234093.3	5	0	0	1	2	2
ENSG00000142959.5	13	5	7	14	15	9
ENSG00000173846.13	722	326	1022	559	650	655
ENSG00000188396.4	34	18	51	23	37	47
ENSG00000290041.1	23	8	31	11	25	26
ENSG00000222009.9	391	139	439	283	377	404
ENSG00000117425.14	9	3	8	5	11	9
ENSG00000202444.1	0	0	0	0	0	0
ENSG00000226499.1	2	9	0	3	3	2
ENSG00000070785.17	403	216	374	303	352	255
ENSG00000253039.1	0	0	0	0	0	0
ENSG00000229815.1	0	0	0	0	0	0
ENSG00000232369.1	1	0	0	0	0	0
ENSG00000268949.1	0	0	0	1	1	0
ENSG00000126107.15	1191	560	1213	1128	1335	1055
ENSG00000126088.14	1122	656	967	1053	1159	955
ENSG00000162415.7	7	13	4	16	21	11
ENSG00000234315.1	0	0	0	0	0	0
ENSG00000281912.1	9	3	2	6	6	4
ENSG00000186603.7	31	22	21	26	35	17
ENSG00000132781.21	11	7	9	13	18	10
ENSG00000288208.1	0	0	0	0	0	0
ENSG00000132773.12	309	185	235	234	219	231
ENSG00000070759.17	57	27	47	73	86	78
ENSG00000236872.1	0	0	1	0	0	0
ENSG00000280670.3	48	21	25	36	54	31
ENSG00000132763.15	89	69	84	64	126	74
ENSG00000117450.15	2917	1862	2987	2449	3019	2068
ENSG00000234379.1	0	0	0	0	0	0
ENSG00000117448.14	1802	1104	1420	1881	2138	1413
ENSG00000289407.1	3	2	1	4	9	3
ENSG00000132780.17	4319	2040	3152	2848	3920	2405
ENSG00000159588.15	27	16	18	22	21	22
ENSG00000159592.11	1528	942	1343	1432	1968	1260
ENSG00000225447.1	0	3	0	1	1	1
ENSG00000234329.1	4	5	0	10	3	2
ENSG00000159596.7	436	303	340	388	441	289
ENSG00000197429.11	213	145	184	241	254	178
ENSG00000230896.1	24	8	9	13	18	14
ENSG00000236111.5	0	0	0	1	0	0
ENSG00000086015.23	2109	922	2313	1877	2483	1855
ENSG00000232467.2	0	0	0	0	0	0
ENSG00000117461.15	276	224	128	207	259	135
ENSG00000278139.1	0	0	0	0	0	0
ENSG00000226957.1	0	0	0	0	0	0
ENSG00000233114.2	0	0	0	0	0	0
ENSG00000227857.2	1	1	0	1	0	1
ENSG00000117472.10	5	5	8	2	8	0
ENSG00000250719.2	0	0	0	0	0	0
ENSG00000085998.15	2074	1291	1814	1958	2436	1574
ENSG00000171357.6	3	4	11	6	7	0
ENSG00000085999.13	261	138	233	150	255	143
ENSG00000132128.18	3066	1564	2605	2853	3399	2617
ENSG00000173660.12	1674	799	1483	1379	1692	1189
ENSG00000117481.11	393	211	313	276	359	232
ENSG00000225779.1	0	0	0	0	0	1
ENSG00000117480.16	115	59	90	92	153	92
ENSG00000232022.10	0	0	1	0	1	0
ENSG00000291138.1	0	0	3	0	0	3
ENSG00000224863.3	0	0	0	0	0	1
ENSG00000197587.12	0	0	0	0	0	1
ENSG00000282881.3	0	0	0	0	0	0
ENSG00000269956.2	3	1	6	1	3	3
ENSG00000162456.10	0	0	0	0	0	0
ENSG00000079277.22	376	194	340	321	395	306
ENSG00000142961.16	105	43	99	90	118	90
ENSG00000123472.13	627	476	540	607	803	486
ENSG00000233647.2	0	0	2	0	2	0
ENSG00000186118.9	2	0	2	0	0	1
ENSG00000228237.5	0	0	0	0	0	0
ENSG00000159658.15	1922	974	1697	1713	1867	1632
ENSG00000236476.2	0	0	0	0	0	0
ENSG00000142973.16	0	0	1	1	2	0
ENSG00000290456.1	0	0	0	0	0	0
ENSG00000154198.15	0	0	0	0	0	0
ENSG00000238145.2	0	0	0	0	0	0
ENSG00000187048.14	1	0	1	0	0	0
ENSG00000259832.1	0	0	0	0	0	0
ENSG00000261196.1	0	0	0	0	0	0
ENSG00000261593.1	0	0	0	0	0	0
ENSG00000261290.1	0	0	0	0	0	0
ENSG00000186377.8	0	0	0	0	1	0
ENSG00000186160.5	0	0	0	0	0	0
ENSG00000225154.2	0	0	0	0	0	0
ENSG00000225506.2	0	1	1	0	1	1
ENSG00000162365.13	0	0	1	0	0	0
ENSG00000225514.1	0	0	0	0	0	0
ENSG00000224805.2	0	0	0	0	0	0
ENSG00000290081.1	0	0	0	0	0	0
ENSG00000162366.8	0	0	0	1	0	0
ENSG00000162367.12	0	0	0	1	1	1
ENSG00000226252.1	0	0	0	1	0	0
ENSG00000123473.17	673	390	572	413	496	401
ENSG00000162368.15	1867	859	1899	1934	2103	1485
ENSG00000225762.1	2	0	7	0	0	1
ENSG00000186790.6	2	5	9	4	3	5
ENSG00000237424.1	8	3	2	1	4	2
ENSG00000186564.6	3	1	4	1	2	2
ENSG00000271355.1	0	0	0	0	0	0
ENSG00000229554.2	0	0	0	0	0	0
ENSG00000227883.1	0	0	0	0	1	0
ENSG00000227947.2	2	0	1	0	0	0
ENSG00000269113.4	9	7	23	8	17	15
ENSG00000223814.1	0	0	0	0	0	0
ENSG00000225028.1	1	0	1	0	1	0
ENSG00000226133.6	0	0	0	0	0	0
ENSG00000231413.1	0	0	0	0	0	0
ENSG00000237180.1	0	0	0	0	0	0
ENSG00000290466.1	0	0	0	0	1	0
ENSG00000279096.2	0	0	0	0	0	0
ENSG00000242267.7	0	0	0	0	0	0
ENSG00000291246.1	0	0	0	0	0	0
ENSG00000223720.2	0	0	0	0	0	0
ENSG00000117834.13	4	5	3	5	5	2
ENSG00000272491.1	1	1	0	0	0	1
ENSG00000279214.1	0	0	0	0	0	0
ENSG00000132122.12	62	42	44	79	94	43
ENSG00000224986.2	0	1	0	0	0	0
ENSG00000206700.1	0	0	0	0	0	0
ENSG00000235105.1	3	1	3	3	7	0
ENSG00000223175.1	0	0	0	0	0	0
ENSG00000232514.1	0	0	0	0	0	0
ENSG00000186094.18	0	1	1	0	0	1
ENSG00000287661.1	0	0	0	0	1	0
ENSG00000162373.13	59	42	37	54	105	27
ENSG00000286597.1	0	0	0	0	0	0
ENSG00000229846.2	0	0	0	0	0	0
ENSG00000230114.1	0	0	0	2	0	0
ENSG00000225623.1	0	0	0	0	0	0
ENSG00000237478.2	0	0	0	0	0	0
ENSG00000215887.5	0	0	0	0	0	0
ENSG00000279324.1	0	0	0	0	0	0
ENSG00000233595.2	0	0	0	0	0	0
ENSG00000162374.18	1	0	0	0	2	0
ENSG00000230828.1	0	0	0	0	0	0
ENSG00000237337.1	0	0	0	0	0	0
ENSG00000233407.1	0	0	0	0	0	0
ENSG00000284696.2	1	0	0	0	0	0
ENSG00000284645.1	0	0	0	0	0	0
ENSG00000234080.3	0	0	1	0	1	0
ENSG00000229316.1	0	0	0	0	0	0
ENSG00000225671.2	0	0	0	0	0	0
ENSG00000142700.12	2	1	1	0	6	1
ENSG00000284700.2	0	0	0	0	0	0
ENSG00000185104.21	913	465	911	735	869	654
ENSG00000225767.1	0	0	0	0	1	0
ENSG00000207194.1	0	0	0	0	0	0
ENSG00000230585.2	1	4	1	0	0	0
ENSG00000237130.1	0	0	0	1	0	0
ENSG00000123080.12	38	12	40	31	40	33
ENSG00000290102.1	0	0	0	0	0	0
ENSG00000265538.1	0	0	0	0	0	0
ENSG00000275816.1	0	0	0	0	0	0
ENSG00000204006.11	0	0	0	0	0	0
ENSG00000200262.1	0	0	0	0	0	0
ENSG00000213478.2	1	1	0	2	0	1
ENSG00000203356.2	0	0	0	0	4	0
ENSG00000123091.5	1221	468	1118	1314	1320	985
ENSG00000233406.5	1	5	1	3	2	1
ENSG00000236434.2	0	0	1	0	0	0
ENSG00000085831.16	16	20	16	12	20	13
ENSG00000261664.5	0	0	0	0	0	0
ENSG00000085832.18	1232	754	1232	1081	1325	1024
ENSG00000232027.2	2	1	0	0	0	0
ENSG00000206595.1	0	0	0	0	0	0
ENSG00000238140.1	1	1	0	0	1	0
ENSG00000227070.2	1	0	0	3	3	0
ENSG00000252032.1	0	0	0	0	0	0
ENSG00000227742.3	0	0	0	0	1	1
ENSG00000293506.1	1	0	1	0	0	2
ENSG00000117859.19	3072	2003	2744	3164	3557	2552
ENSG00000236973.2	0	0	0	0	0	0
ENSG00000232846.1	0	0	0	0	0	0
ENSG00000212624.1	0	0	0	0	0	0
ENSG00000078618.23	2722	1557	2383	2410	3080	1845
ENSG00000266993.3	8	7	11	6	4	12
ENSG00000272175.1	0	0	0	1	0	0
ENSG00000283899.1	0	0	0	0	0	0
ENSG00000230604.2	0	0	0	0	0	0
ENSG00000169213.7	335	271	420	260	420	181
ENSG00000200839.1	0	1	0	0	0	0
ENSG00000229032.1	0	0	1	2	1	1
ENSG00000264613.2	0	0	0	0	0	0
ENSG00000117862.13	143	53	120	129	156	134
ENSG00000285839.1	0	0	0	0	0	0
ENSG00000198841.4	67	37	72	67	78	62
ENSG00000223390.1	3	0	2	1	0	0
ENSG00000228369.2	0	1	1	0	0	0
ENSG00000134717.18	1161	703	919	1052	1193	801
ENSG00000157077.16	517	352	457	479	516	455
ENSG00000241745.3	0	0	0	0	0	0
ENSG00000228407.2	3	1	2	5	8	2
ENSG00000223429.1	0	0	0	0	0	0
ENSG00000224255.2	0	0	0	0	0	0
ENSG00000236004.2	0	0	0	0	0	0
ENSG00000237663.2	0	0	0	0	0	0
ENSG00000213735.2	0	0	0	0	0	0
ENSG00000154222.15	1354	723	1190	1199	1443	1047
ENSG00000272100.1	0	0	0	1	0	1
ENSG00000287078.1	1	1	2	5	1	1
ENSG00000224680.4	11	4	4	0	4	1
ENSG00000085840.13	462	265	377	220	301	214
ENSG00000134748.13	811	479	631	659	835	586
ENSG00000134744.14	1375	784	1309	1237	1715	1293
ENSG00000272371.1	0	0	0	1	0	1
ENSG00000236290.1	0	1	1	0	1	0
ENSG00000116157.6	192	84	189	205	231	282
ENSG00000182183.15	7	1	8	5	7	8
ENSG00000162377.6	500	326	543	430	528	426
ENSG00000233664.1	0	0	0	0	0	0
ENSG00000239640.3	0	0	0	0	0	0
ENSG00000162378.13	711	423	702	651	798	521
ENSG00000252018.1	0	0	1	0	1	0
ENSG00000228929.1	18	4	6	12	18	10
ENSG00000206627.1	1	0	1	0	0	1
ENSG00000203995.11	15	15	19	13	11	4
ENSG00000242391.2	0	0	0	0	0	0
ENSG00000121310.17	557	338	429	599	761	422
ENSG00000230953.2	14	6	9	11	18	6
ENSG00000231866.2	0	0	0	1	0	0
ENSG00000116171.19	881	447	846	839	961	647
ENSG00000264834.1	0	0	0	0	0	0
ENSG00000266188.1	0	0	0	0	0	0
ENSG00000265815.1	0	0	0	0	0	0
ENSG00000237279.2	0	0	0	0	0	0
ENSG00000236360.2	9	2	6	4	6	3
ENSG00000226147.1	1	0	0	0	0	0
ENSG00000174348.14	26	3	27	17	22	31
ENSG00000232993.1	0	0	0	0	0	0
ENSG00000227644.2	0	0	0	0	0	0
ENSG00000162383.13	1	0	1	0	2	1
ENSG00000235563.1	1	1	0	1	0	0
ENSG00000277397.1	0	0	0	0	0	0
ENSG00000157184.7	250	136	252	267	334	256
ENSG00000236723.2	1	0	0	0	1	0
ENSG00000162384.14	502	365	472	468	574	419
ENSG00000259818.1	2	0	0	2	1	0
ENSG00000162385.11	386	200	297	344	383	276
ENSG00000226754.3	4	2	1	3	2	2
ENSG00000157193.18	332	145	270	219	324	162
ENSG00000234578.1	0	0	0	0	0	0
ENSG00000228838.1	0	2	1	1	0	0
ENSG00000232762.1	0	0	1	0	0	0
ENSG00000225675.2	0	0	0	0	0	0
ENSG00000285954.1	0	0	0	0	0	0
ENSG00000226938.1	0	0	0	0	0	0
ENSG00000230138.2	0	0	0	0	0	0
ENSG00000293253.1	0	0	0	0	0	0
ENSG00000236253.8	0	0	0	0	0	0
ENSG00000288527.1	0	0	0	0	0	0
ENSG00000143006.7	0	0	0	1	1	2
ENSG00000174332.6	2	0	1	0	1	1
ENSG00000239007.1	0	0	0	0	0	0
ENSG00000058804.12	1046	640	847	701	992	590
ENSG00000201003.1	0	0	0	0	0	0
ENSG00000229687.2	0	0	0	0	0	0
ENSG00000058799.15	647	412	486	555	648	476
ENSG00000211452.12	2	1	3	3	0	1
ENSG00000081870.12	278	141	260	255	268	231
ENSG00000116212.16	1331	636	1161	1074	1243	940
ENSG00000219102.3	4	1	1	2	1	1
ENSG00000203985.11	0	0	0	1	0	1
ENSG00000116209.12	2324	1079	1709	2170	2394	1885
ENSG00000280378.1	3	1	3	3	3	1
ENSG00000116205.14	151	93	127	99	256	112
ENSG00000283749.1	0	0	0	0	0	0
ENSG00000225183.1	0	0	0	0	0	0
ENSG00000256407.2	0	0	1	0	0	0
ENSG00000157211.12	0	0	0	0	0	0
ENSG00000280425.2	0	1	0	1	2	1
ENSG00000215883.11	25	33	30	25	61	26
ENSG00000116221.15	1276	751	1310	1140	1360	975
ENSG00000157216.17	1151	564	990	1090	1404	965
ENSG00000198711.5	7	6	4	3	17	4
ENSG00000225632.2	0	0	0	0	0	0
ENSG00000232245.1	0	0	0	0	0	0
ENSG00000287582.1	1	0	0	0	0	0
ENSG00000235741.1	0	0	0	0	0	0
ENSG00000237173.1	0	0	0	0	0	0
ENSG00000227453.1	0	0	0	0	0	0
ENSG00000162390.18	43	20	40	45	47	51
ENSG00000162391.12	5	1	1	6	10	3
ENSG00000230728.1	0	0	0	0	0	0
ENSG00000184313.20	0	2	2	1	2	2
ENSG00000271723.5	0	0	0	0	0	1
ENSG00000243725.7	14	5	16	8	15	4
ENSG00000162396.6	87	96	99	97	120	84
ENSG00000006555.11	1	1	1	1	2	1
ENSG00000237453.1	0	0	0	0	1	1
ENSG00000162398.12	1	0	1	0	0	0
ENSG00000116133.13	8562	3326	6155	5788	6696	5656
ENSG00000287724.1	0	0	0	0	0	0
ENSG00000242396.2	0	1	1	0	0	0
ENSG00000233203.6	1	1	0	2	1	0
ENSG00000284601.1	0	0	0	0	0	0
ENSG00000143001.5	0	0	5	1	2	5
ENSG00000233271.1	0	0	0	0	0	0
ENSG00000162399.9	0	0	0	0	0	1
ENSG00000169174.12	40	0	26	24	25	17
ENSG00000162402.15	1669	1043	1660	1645	1966	1342
ENSG00000231090.2	0	0	0	0	0	0
ENSG00000231095.1	0	0	0	1	1	0
ENSG00000265822.1	0	0	0	0	0	0
ENSG00000234810.4	1	0	1	3	1	3
ENSG00000231900.3	0	0	0	0	0	0
ENSG00000232198.2	0	0	0	0	0	0
ENSG00000199831.1	0	0	0	0	0	0
ENSG00000252162.1	0	0	0	0	0	0
ENSG00000272051.1	0	0	0	0	0	0
ENSG00000233079.3	1	1	0	0	0	0
ENSG00000230250.3	0	0	0	0	0	0
ENSG00000227104.3	0	0	0	0	0	0
ENSG00000235612.1	0	0	0	0	0	0
ENSG00000260971.4	2	2	3	2	3	1
ENSG00000284686.1	5	0	5	1	2	0
ENSG00000229871.1	0	0	0	0	0	0
ENSG00000223956.5	2	0	0	1	3	2
ENSG00000162407.9	2030	931	1153	1576	1530	1874
ENSG00000236776.1	0	0	0	0	2	1
ENSG00000224980.1	0	0	0	0	0	0
ENSG00000225475.1	0	1	0	0	1	0
ENSG00000162409.12	112	105	94	112	168	64
ENSG00000187889.13	7	2	3	4	5	7
ENSG00000229913.1	0	0	0	0	0	0
ENSG00000157131.12	0	1	1	0	1	0
ENSG00000021852.14	0	0	1	1	0	1
ENSG00000236341.1	0	0	1	0	0	0
ENSG00000173406.16	23	8	9	26	24	9
ENSG00000227935.1	0	0	0	0	0	0
ENSG00000236888.1	0	0	1	0	0	0
ENSG00000226759.8	0	0	0	0	0	0
ENSG00000290536.1	0	0	0	0	0	0
ENSG00000229887.5	0	0	0	0	0	0
ENSG00000223416.3	0	0	1	0	0	1
ENSG00000235038.1	0	0	0	0	0	0
ENSG00000230546.1	0	0	0	0	0	0
ENSG00000233216.1	0	0	0	0	0	0
ENSG00000162600.12	101	78	102	101	120	77
ENSG00000286918.1	5	2	3	5	6	4
ENSG00000270209.1	0	0	0	0	0	0
ENSG00000264128.2	0	0	0	0	0	0
ENSG00000184292.7	2861	1132	3193	2259	2482	2947
ENSG00000185839.3	7	3	5	3	7	3
ENSG00000162601.12	1089	546	818	943	1242	733
ENSG00000283445.1	2	2	1	1	2	1
ENSG00000177606.9	3105	1654	2687	3332	2789	3349
ENSG00000290013.1	0	0	0	0	0	0
ENSG00000234807.8	14	4	13	14	27	6
ENSG00000272226.1	1	0	0	0	0	4
ENSG00000231740.1	0	0	0	0	0	1
ENSG00000232453.7	5	5	16	7	21	11
ENSG00000237352.6	8	1	3	1	6	2
ENSG00000228121.1	0	1	0	0	1	0
ENSG00000241042.1	0	0	0	0	0	0
ENSG00000235215.2	0	0	0	0	0	0
ENSG00000224609.8	7	11	10	10	18	9
ENSG00000270457.1	1	0	0	0	2	0
ENSG00000172456.18	137	106	102	168	209	116
ENSG00000266150.1	0	0	0	0	0	0
ENSG00000226883.1	0	0	0	0	0	0
ENSG00000134709.13	496	369	404	520	664	391
ENSG00000134716.11	2	0	4	0	0	1
ENSG00000265535.2	0	0	0	0	0	0
ENSG00000162598.13	0	1	1	1	0	0
ENSG00000229332.2	0	0	0	0	0	0
ENSG00000238242.2	0	0	0	0	1	0
ENSG00000226476.7	1	0	1	0	4	0
ENSG00000231252.4	1	0	1	0	0	0
ENSG00000162599.18	21	14	7	53	67	6
ENSG00000237928.6	22	23	4	20	21	4
ENSG00000237853.6	0	0	0	0	0	0
ENSG00000284808.1	0	0	0	0	0	0
ENSG00000287224.1	0	0	0	0	0	0
ENSG00000223920.2	0	0	0	0	0	0
ENSG00000162604.13	370	156	393	356	390	293
ENSG00000271200.1	2	1	0	2	1	4
ENSG00000132849.22	1785	1141	1598	1635	2038	1448
ENSG00000200575.1	0	0	0	0	0	0
ENSG00000212360.1	0	0	0	0	0	0
ENSG00000236646.1	0	0	0	0	1	0
ENSG00000242860.3	0	0	0	0	0	0
ENSG00000263908.1	0	0	0	0	0	0
ENSG00000283690.1	0	0	0	0	0	0
ENSG00000234204.1	0	0	0	0	0	0
ENSG00000234088.1	0	0	0	0	0	0
ENSG00000240563.2	1226	709	1334	835	1077	1166
ENSG00000237227.1	0	2	3	0	0	1
ENSG00000200174.1	0	0	0	0	0	0
ENSG00000132854.19	3264	2062	3272	3452	4204	3900
ENSG00000201153.1	0	1	0	0	0	0
ENSG00000162607.13	1515	714	1294	982	1059	966
ENSG00000116641.18	2473	1299	2012	1911	2464	1555
ENSG00000270549.1	0	0	0	1	0	0
ENSG00000132855.5	0	0	1	1	1	0
ENSG00000278967.1	2	0	0	0	3	0
ENSG00000213703.2	1	1	0	0	0	0
ENSG00000235545.1	2	1	3	5	7	1
ENSG00000125703.15	111	71	95	95	151	67
ENSG00000234318.1	0	1	0	1	0	0
ENSG00000237163.1	0	0	0	0	0	0
ENSG00000229537.7	0	0	1	0	1	1
ENSG00000286455.1	0	0	0	0	0	0
ENSG00000227485.1	0	0	0	1	0	0
ENSG00000229225.1	0	0	0	0	0	0
ENSG00000203605.3	0	0	0	0	0	0
ENSG00000224209.8	2	0	0	0	0	0
ENSG00000252259.1	0	0	0	0	0	0
ENSG00000228734.2	0	0	0	0	0	0
ENSG00000223683.1	0	0	0	0	0	0
ENSG00000230798.7	0	0	7	3	1	1
ENSG00000187140.6	1	0	0	0	3	0
ENSG00000275836.1	0	0	0	0	0	0
ENSG00000252784.1	0	0	0	0	0	0
ENSG00000236674.1	0	0	0	0	0	0
ENSG00000088035.18	190	87	188	198	230	136
ENSG00000142856.17	270	163	227	172	238	147
ENSG00000286429.1	0	0	0	0	0	1
ENSG00000203965.13	56	41	35	44	46	28
ENSG00000264271.2	0	0	0	0	0	0
ENSG00000251720.1	1	0	2	0	0	0
ENSG00000116652.6	5	0	2	6	4	3
ENSG00000276884.1	0	0	0	0	0	0
ENSG00000278287.1	0	0	0	0	0	0
ENSG00000277565.1	0	0	0	0	0	0
ENSG00000275823.1	0	0	0	0	0	0
ENSG00000277689.1	0	0	0	0	0	0
ENSG00000274199.1	0	0	0	0	0	0
ENSG00000079739.17	605	353	555	548	672	547
ENSG00000244256.3	1	0	1	0	1	0
ENSG00000185483.13	5007	1915	3429	3681	3570	3411
ENSG00000177452.7	0	0	1	0	2	0
ENSG00000228056.3	2	0	3	1	1	1
ENSG00000207190.1	0	0	0	0	0	0
ENSG00000200508.1	0	0	0	0	0	0
ENSG00000223949.8	7	1	5	6	2	0
ENSG00000284928.1	1	1	1	2	0	3
ENSG00000177414.14	1	1	2	2	2	2
ENSG00000238653.1	0	0	0	0	0	0
ENSG00000158966.16	47	38	39	51	108	34
ENSG00000264470.1	0	0	0	0	0	0
ENSG00000162437.15	263	152	168	217	297	151
ENSG00000162434.14	3922	1656	2907	3275	3394	3012
ENSG00000234784.2	0	0	0	0	0	0
ENSG00000233877.2	0	0	0	0	0	0
ENSG00000226891.9	1	0	0	0	1	0
ENSG00000185031.6	0	0	1	0	0	2
ENSG00000272506.1	0	0	0	0	0	0
ENSG00000212257.1	0	0	0	0	0	0
ENSG00000265996.1	0	0	0	0	0	0
ENSG00000199135.1	0	0	0	0	0	0
ENSG00000288804.1	0	0	0	0	0	0
ENSG00000235804.2	0	0	0	0	0	0
ENSG00000234496.2	0	0	0	0	0	0
ENSG00000162433.15	200	60	213	209	234	361
ENSG00000231622.1	0	0	0	0	0	0
ENSG00000116675.16	393	289	434	345	362	345
ENSG00000229294.1	0	0	0	0	0	0
ENSG00000234144.1	0	0	0	0	0	0
ENSG00000290094.1	0	0	2	0	0	0
ENSG00000222624.1	0	0	0	0	0	0
ENSG00000213625.9	1955	862	1777	1678	1831	1492
ENSG00000116678.20	221	113	251	257	294	224
ENSG00000237852.1	1	1	1	1	0	0
ENSG00000224570.1	0	0	0	0	0	0
ENSG00000285079.1	0	0	0	0	0	0
ENSG00000239319.3	0	0	0	0	0	0
ENSG00000184588.18	11	8	2	4	9	8
ENSG00000227466.1	0	0	0	0	0	0
ENSG00000223152.1	0	0	0	0	0	0
ENSG00000118473.23	6	2	9	3	11	3
ENSG00000264720.3	0	0	0	0	0	0
ENSG00000248458.2	3	1	1	1	0	2
ENSG00000152760.10	0	0	1	1	2	1
ENSG00000172410.5	0	0	1	0	0	0
ENSG00000152763.17	7	10	14	14	24	12
ENSG00000231080.1	0	0	0	0	0	0
ENSG00000198160.15	506	267	480	489	523	441
ENSG00000289394.1	0	1	1	1	0	1
ENSG00000116704.8	786	526	663	670	856	591
ENSG00000203963.12	0	0	1	0	0	0
ENSG00000252433.1	0	0	0	0	0	0
ENSG00000275678.1	0	0	0	0	0	0
ENSG00000162594.17	0	0	0	0	0	0
[truncated: 61,188 more rows]
