# Supplementary material for: Accelerated reprogramming of hiPSCs into functional brain endothelial-like cells using multiplexed CRISPR activation
Source: Sci Rep. 2026 Apr 9;16:16731. doi: 10.1038/s41598-026-46961-5 (PMC13223295; doi:10.1038/s41598-026-46961-5)
Supplement: Supplementary file 4 — Supplementary Information 4. [file 41598_2026_46961_MOESM4_ESM.xlsx]

## Sheet: TPM
		hBMEC-P7-a	hBMEC-P7-CELL	hBMEC-P7-b	Caco2-1	Caco2-3	Caco2-2	3TFiBECR1	3TFiBECR2	4EGiBECR1	4EGiBECR2	4EGhiPSCs	HAF-E188A
gene_id		TPM	TPM	TPM	TPM	TPM	TPM	TPM	TPM	TPM	TPM	TPM	TPM
Hygromycin	Hygromycin	0	0	0	0	0	0	48.14	47.24	343.76	336.99	436.68	0
SAM	SAM	0.61	0.37	0.7	0.12	0.3	0.63	39.17	38.32	284.64	269.19	363.25	0.15
VP64	VP64	0	0	0	0	0	0	385.96	263.92	54.52	47.24	195.76	0
dCas9	dCas9	0	0	0	0	0	0	88.99	85.96	15.6	16.04	36.56	0
ENSG00000000003.16	TSPAN6	26.24	24.49	18.38	80.91	72.84	92.4	83.24	82.21	79.25	76.03	42.66	41.51
ENSG00000000005.6	TNMD	0	0	0	1.33	1.55	1.03	0.4	0.89	0	0	2.64	4.96
ENSG00000000419.14	DPM1	42.82	41.52	34.43	113.06	115.83	101.83	67.55	72.61	74.37	78.5	86	73.7
ENSG00000000457.14	SCYL3	1.96	2.4	1.03	5.12	5.99	7.33	14.6	14.8	13.36	14.31	3.07	4.06
ENSG00000000460.17	FIRRM	1.79	4.37	1.84	4.84	6.94	7.16	53.02	53.34	40.15	33.09	12.23	12.9
ENSG00000000938.13	FGR	0	0	0.07	0.16	0.1	0.34	0.15	0	0	0	0.44	0.4
ENSG00000000971.17	CFH	9.8	9.12	9.31	0	0	0	0.08	0	0.13	0.33	0	0
ENSG00000001036.14	FUCA2	30.69	47.57	32.79	111.12	114.88	116.73	47	47.75	46.41	47.31	85.17	59.54
ENSG00000001084.13	GCLC	12.8	6.79	15.52	29.04	35.41	43.03	25.24	19.12	18.64	20.58	22.52	16.66
ENSG00000001167.15	NFYA	11.9	11.07	10.25	11.23	13.3	12.21	26.23	28.32	25.56	23.67	15.42	12.23
ENSG00000001460.18	STPG1	4.3	3.11	4.68	2.8	3.81	3.7	7.53	6.95	5.61	6.38	8.23	6.74
ENSG00000001461.17	NIPAL3	9.32	7.55	6.93	8.48	6.95	6.53	4.12	5.37	5.81	5.94	4.86	3.38
ENSG00000001497.18	LAS1L	18.94	21.1	17.15	18.09	23.12	17.49	54.59	56.48	56.49	52.57	54.6	38.85
ENSG00000001561.7	ENPP4	2.69	1.06	1.68	2.34	1.66	3.04	5.76	5.03	3.59	4.76	5.49	2.46
ENSG00000001617.12	SEMA3F	71.3	61.35	71.69	1.4	1.54	1.81	46.34	49.7	23.82	21.36	35.33	33.51
ENSG00000001626.18	CFTR	0	0.51	0	58.34	88.32	78.8	6.08	5.93	15.64	16.97	1.16	0.36
ENSG00000001629.10	ANKIB1	11.49	5.22	7.02	18.75	16.62	22.39	25.31	20.8	21.92	18.35	18.14	13.16
ENSG00000001630.18	CYP51A1	8.99	14.1	8.05	81.63	88.93	101.3	23.67	19.19	18.52	20.91	33.45	37.96
ENSG00000001631.17	KRIT1	6.78	8.32	5.37	18.86	17.61	23.48	30.86	32.29	36.33	34.44	18.97	12.74
ENSG00000002016.18	RAD52	11.91	4.15	8.3	19.97	17.27	17.42	17.33	8.61	11.08	10.48	8.19	11.28
ENSG00000002079.15	MYH16	0.07	0.59	0.09	0	0	0	0	0	0	0	0	0
ENSG00000002330.14	BAD	96.33	82.89	99.7	41.06	43.79	37.42	27.76	25.26	30.87	33.9	25.67	16.4
ENSG00000002549.13	LAP3	54.7	37.36	56.01	55.6	59.96	58.4	43.56	36.35	46.72	51.54	40.48	24.66
ENSG00000002586.20	CD99	430.21	452.67	458.99	124.71	153.71	112.96	97.86	99.14	144.77	146.83	118.51	64.56
ENSG00000002587.10	HS3ST1	3.75	1.92	2.88	0.12	0.53	0.82	0.08	0.15	0.69	1.14	0.51	0.49
ENSG00000002726.21	AOC1	0	0.45	0	295.58	263.9	283.17	0	0	0	0	0.35	0.02
ENSG00000002745.13	WNT16	0	0	0	0	0	0	0.53	0	0.25	0.37	0.07	0.17
ENSG00000002746.15	HECW1	0	0	0	0.39	0.92	0.06	0.03	0.04	0	0.04	0.32	1.4
ENSG00000002822.16	MAD1L1	17.98	29.48	16.7	19.7	23.12	23.62	33.77	27.24	29.28	28.7	17.57	11.83
ENSG00000002834.19	LASP1	152.09	86.07	150.79	224.68	245.87	233.83	87.8	84.22	97.13	97.27	56.95	27.88
ENSG00000002919.15	SNX11	27.19	17.82	20.48	24.35	28.93	33.47	11.54	12.41	9.82	12.9	14.17	10.01
ENSG00000002933.9	TMEM176A	0	0.64	0	335.4	332.47	294.34	0.83	1.82	0.79	0.78	1.11	0.99
ENSG00000003056.8	M6PR	74.14	66.6	70.77	230.79	236.29	246.6	117.84	119.46	138.11	135.88	134.32	85.14
ENSG00000003096.15	KLHL13	4.31	4.34	3.31	8.49	8.41	12.54	17.49	16.99	14.17	15.22	10.51	6.31
ENSG00000003137.9	CYP26B1	3.74	0.86	4.74	0.35	0.19	1.11	0.03	0.05	0.17	0.11	0.48	0.14
ENSG00000003147.19	ICA1	27.21	23.1	22.21	28.66	28.26	30.08	23.41	23.79	26.58	20.17	36.96	29.96
ENSG00000003249.15	DBNDD1	62.82	45.23	68.93	19.51	23.58	17.6	40.12	43.54	12.03	9.98	38.17	22.32
ENSG00000003393.16	ALS2	9.66	11.32	8.13	22.41	22.42	22.36	31.8	28.3	37.44	36.13	19.91	13.75
ENSG00000003400.16	CASP10	16.51	11.39	12.62	3.02	3.4	3.21	1.44	1.67	0.98	1.26	5.83	1.74
ENSG00000003402.21	CFLAR	121.79	116.73	116.76	44.83	48.08	50.5	7.89	8.63	5.95	5.73	5.57	8.99
ENSG00000003436.16	TFPI	116.8	104.27	60.58	28	29.88	41.19	7.41	6.03	7.38	8.65	0.74	0.87
ENSG00000003509.16	NDUFAF7	11.02	10.97	9.17	17.8	17.74	16.64	24.6	27.4	27.02	27.68	60.43	57.18
ENSG00000003756.17	RBM5	69.66	61.71	71.95	62.17	63.97	61.52	182.61	197.14	188.99	180.25	96.48	84.79
ENSG00000003987.14	MTMR7	0.02	0.28	0	0	0	0	4.02	2.36	2.43	3.99	4.02	2.89
ENSG00000003989.18	SLC7A2	0.46	0.74	0.57	10.55	12.31	12.42	19.89	18.7	75.93	74.94	6.7	5.34
ENSG00000004059.11	ARF5	353.51	228	385.76	268.25	296.1	283.07	202.13	209.64	225.68	217.4	164.05	143.35
ENSG00000004139.14	SARM1	1.48	1.21	1.08	18	21.1	20.07	2.67	2.51	1.78	2.46	2.11	2.15
ENSG00000004142.12	POLDIP2	52.4	45.52	53.18	145.2	152.71	143.83	55.91	52.9	58.58	58.42	49.3	38.53
ENSG00000004399.13	PLXND1	534.59	415.76	561	9.07	10.22	11	33.28	24.74	24.14	16.9	28.48	19.71
ENSG00000004455.18	AK2	95.99	108.88	98.21	203.71	203.33	205.76	81.47	69.75	69.6	86.71	103	90.34
ENSG00000004468.13	CD38	0.69	0.06	0.27	0	0	0	0.33	0.09	0.14	0.07	0.62	0.08
ENSG00000004478.8	FKBP4	50	46.67	52.53	40.92	42.56	48.65	43.39	42.86	42.02	41.67	70.98	89.48
ENSG00000004487.18	KDM1A	56.81	73.15	59.26	38.62	41.79	43.23	176.9	187.99	165.69	165.32	162.69	134.43
ENSG00000004534.15	RBM6	41.3	56.79	40.99	41.64	36.45	39.34	61.59	68.47	66.96	62.31	102.69	175.91
ENSG00000004660.15	CAMKK1	1.5	1.58	1.69	1.45	1.34	1.54	0.58	0.96	0.25	0.2	4.75	6.96
ENSG00000004700.16	RECQL	13.62	19.48	9.11	15.48	16.86	24.02	25.16	23.07	28.29	29.21	28.92	12.89
ENSG00000004766.17	VPS50	7.04	6.43	6.89	17.16	20.86	29.2	14.72	14.76	16.94	18.2	8.29	4.66
ENSG00000004776.13	HSPB6	0.57	0.6	0.66	0.12	0	0	0.36	0.84	0.09	0.21	0.38	0.61
ENSG00000004777.19	ARHGAP33	2.88	2.02	2.81	5.16	3.61	3.42	11.99	6.79	6.9	5.2	9.44	8.86
ENSG00000004779.10	NDUFAB1	222.16	227.75	212.24	178.22	195.45	235.35	144.42	153.69	125.94	125.15	289	230.87
ENSG00000004799.8	PDK4	10.45	4.28	7.05	0.82	0.63	1.26	0.36	0.08	0.53	0.67	0.02	0.03
ENSG00000004809.14	SLC22A16	0	0	0	0	0	0.28	0	0.23	0.06	0.2	0	0.38
ENSG00000004838.14	ZMYND10	0.51	0.56	0.34	0.35	0.45	0.1	0.29	0.24	0.27	0.13	0.74	0.72
ENSG00000004846.17	ABCB5	0	0	0	0	0	0	0	0	0	0	0	0
ENSG00000004848.8	ARX	0	0	0	0.14	0.27	0	0	0	0.04	0	0.08	0
ENSG00000004864.14	SLC25A13	12.22	9.36	10.31	80.93	80.34	80.31	64.97	63.94	56.94	58.9	38.67	27.84
ENSG00000004866.22	ST7	12.45	15.05	8.77	27.89	29.47	33.66	6.93	6.84	6.19	8.97	8.97	6.49
ENSG00000004897.12	CDC27	32.15	41.56	28.96	21.92	23.48	24.56	29.92	24.65	29.71	25.26	24.29	19.9
ENSG00000004939.16	SLC4A1	0	0	0	0	0	0	0.55	0.51	0	0.02	0.08	0.02
ENSG00000004948.16	CALCR	0	0	0	0.15	0.08	0.24	0.32	0.47	1.21	0.95	0.32	0.65
ENSG00000004961.15	HCCS	21.31	21.61	19.62	24.49	24.13	28.29	16.51	15.29	16.78	15.45	18.62	14.1
ENSG00000004975.12	DVL2	22.9	14.61	26.55	29.34	26.18	19.71	74.54	70.71	68.19	61.13	40.75	27.83
ENSG00000005001.10	PRSS22	0	0	0	124.96	143.4	147.06	13.11	15.45	16.57	18.5	3.57	1.68
ENSG00000005007.14	UPF1	29	25.07	35.68	36.36	42.94	37.99	40.84	40.54	51.82	46.82	32.46	20.72
ENSG00000005020.13	SKAP2	22.2	10.49	19.89	20.95	19.34	24.95	1.43	1.67	4.45	4.34	3.28	1.02
ENSG00000005022.6	SLC25A5	288.54	318.05	257.45	494.81	521.31	557.38	313.19	325.34	293.83	316.08	436.51	398.37
ENSG00000005059.16	MCUB	29.06	25.69	21.62	0.65	1.37	0.84	14.1	9.89	16.94	12.58	13.15	12.33
ENSG00000005073.6	HOXA11	8	9.71	6.65	0.23	0.12	0.72	0	0	0.11	0.15	0	0
ENSG00000005075.16	POLR2J	95.63	83.22	93.88	65.08	68.41	66.13	50.13	53.06	46.22	47.16	46.13	65.7
ENSG00000005100.13	DHX33	7	5.37	5.85	6.98	8.23	8.14	27.19	28.23	21.23	20.99	25.31	14.7
ENSG00000005102.14	MEOX1	0	0	0	0.07	0.06	0	0.27	0.46	0.16	0.36	0.13	0.05
ENSG00000005108.17	THSD7A	2.88	1.03	2.27	0.17	0.01	0.2	3.78	2.92	3.19	2.37	0.57	0.13
ENSG00000005156.12	LIG3	8.57	8.31	8.67	15.78	18.66	16.42	48.41	51.06	46.59	42.58	42.95	31.08
ENSG00000005175.10	RPAP3	7.58	9.1	3.96	24.06	29.22	34.59	34.06	37.99	33.03	30.66	33.55	18.2
ENSG00000005187.12	ACSM3	6.09	2.98	4.43	6.09	6.69	9.5	1.41	1.01	1.97	1.01	9.35	5.97
ENSG00000005189.20	REXO5	2.19	2.05	1.12	5.99	5.25	5.22	6.87	5.36	2.99	4.35	8.86	6.2
ENSG00000005194.15	CIAPIN1	42.05	47.05	47.88	76.03	82.81	81.58	51.76	54.65	61.95	61.67	45.15	42.02
ENSG00000005206.17	SPPL2B	29.02	20.29	27.59	78.91	67.19	66.08	71.77	73.73	66.71	55.15	57.63	49.65
ENSG00000005238.20	ATOSB	37.63	31.04	41.7	6.33	5.95	4.83	8.84	9.43	8.02	7.15	4.53	2.44
ENSG00000005243.10	COPZ2	21.17	13.05	16.99	6.8	4.11	1.84	0	0.4	0.66	0.91	1.58	0.28
ENSG00000005249.14	PRKAR2B	9.11	7.9	7.16	0.06	0.03	0.04	12.55	12.99	11.69	12.11	8.59	8.85
ENSG00000005302.19	MSL3	24.37	36.78	22.41	7.93	8.01	10.82	23.43	17.98	29.75	26.47	9.99	9.65
ENSG00000005339.15	CREBBP	10.67	3.15	8.13	20.8	24.33	24.11	28.55	30.81	34.03	27.61	12.37	4.5
ENSG00000005379.17	TSPOAP1	0	0	0	1.36	1.22	1.12	15.6	19.42	12.59	12.74	6.08	16.6
ENSG00000005381.9	MPO	0	0	0.06	0	0	0.05	0	0	0	0	0.03	0
ENSG00000005421.9	PON1	0	0	0	0.18	0.21	1	0.39	0	0	0	1.14	1.08
ENSG00000005436.14	GCFC2	5.54	7.76	4.34	11.77	10.64	15.79	18.53	14.03	17.65	17.73	17	19.87
ENSG00000005448.17	WDR54	39.79	40.05	44.95	16.93	23.82	20.49	49.15	53.97	40.35	41.41	93.78	87.74
ENSG00000005469.12	CROT	7.43	3.33	9.56	18.26	17.47	16.61	12.35	10.36	17.14	16.26	4.49	4.98
ENSG00000005471.19	ABCB4	0.03	0	0	0.41	0.18	0.96	3.45	2.01	3.05	3.85	0.33	3
ENSG00000005483.23	KMT2E	9.3	5.27	7.63	20.39	17.96	21.96	21.48	20.59	17.58	16.98	18.14	10.34
ENSG00000005486.17	RHBDD2	41.4	34.86	42.2	51.57	60.27	52.34	50.22	52.32	43.29	43.25	35.27	19.53
ENSG00000005513.11	SOX8	0.35	0.36	0.31	0.69	0.64	0.81	1.01	0.46	0.29	0.29	3.39	2.26
ENSG00000005700.15	IBTK	5.81	9.21	4.72	28.21	28.35	31.82	9.27	8.68	13.2	12.93	12.76	10.16
ENSG00000005801.18	ZNF195	15.83	15.86	11.72	33.48	27.22	31.32	34.93	37.58	31.92	32.8	42.87	45.27
ENSG00000005810.20	MYCBP2	8.52	8.85	8.06	10.36	9.14	10.31	23.16	18.61	20.76	26.61	18.66	15.56
ENSG00000005812.11	FBXL3	10.48	7.72	8.13	12.87	13.7	17.68	15.58	13.17	20.5	19.65	4.71	2.37
ENSG00000005844.19	ITGAL	0	0	0	0.44	0.09	0	0	0	0	0.13	0.43	0.2
ENSG00000005882.12	PDK2	24.82	14.3	22.57	18.2	18.26	18.39	20.62	20.54	23.4	23.31	10.29	6
ENSG00000005884.18	ITGA3	37.34	29.42	44.14	108.28	106.93	105.69	20.77	17.79	34.72	33.82	10.43	13.49
ENSG00000005889.16	ZFX	2.85	3.18	3.71	5.48	6.61	6.98	13.08	13.73	12.21	13.67	9.57	3.98
ENSG00000005893.17	LAMP2	70.81	76.8	56.25	93.01	92.29	115.59	31.64	31.02	41.82	43.6	30.43	21.45
ENSG00000005961.19	ITGA2B	0.62	0.39	0.19	0.91	0.81	0.45	2.33	3.43	1.08	1.56	6.67	25.4
ENSG00000005981.13	ASB4	0	0	0.09	0.43	0.35	0	0.1	0.1	0	0.03	0.02	0.04
ENSG00000006007.12	GDE1	36.52	43.52	36.1	46.06	52.01	53.88	51.01	50.96	52.29	60.14	56.15	36.73
ENSG00000006015.18	REX1BD	92.38	126.48	113.38	35.39	44.54	30.48	61.33	63.05	52.09	56.73	56.62	153.43
ENSG00000006016.12	CRLF1	0.51	0.9	0.66	0	0.54	0.89	2.98	3.26	2.1	2.53	2.03	11.5
ENSG00000006025.13	OSBPL7	8.99	9.1	9.45	12.52	12.02	9.55	6.1	6.61	6.09	5.13	2.64	5.28
ENSG00000006042.12	TMEM98	100.59	119.62	108.7	207.32	212.33	194.17	88.72	97.98	84.83	78.19	43.51	83.33
ENSG00000006047.13	YBX2	0.26	0.23	0.53	17.69	24.45	20.41	31.23	32.69	8.74	9.5	35.97	29.77
ENSG00000006059.4	KRT33A	0	0	0	0	0	0	0	0	0	0	0	0
ENSG00000006062.18	MAP3K14	3.5	2.36	3.3	6.33	6.45	8.47	1.4	1.44	4.59	3.95	2.28	2.32
ENSG00000006071.16	ABCC8	0	0	0	0.27	0.57	0.15	0.51	0.6	0.39	0.48	1.71	2.33
ENSG00000006116.4	CACNG3	0	0	0	0	0	0	0	0	0	0	0	0
ENSG00000006118.15	TMEM132A	134.26	109.67	140.44	34.27	36.24	31.3	100.68	96.29	76.65	63.11	47.85	70.29
ENSG00000006125.18	AP2B1	48.6	49.23	42.1	50.48	54.57	57.87	117.05	112.65	110.71	111.15	85.88	32.03
ENSG00000006128.12	TAC1	0	0	0	0	0	0	10.9	8.6	0.64	0.97	1.15	4.74
ENSG00000006194.11	ZNF263	12.44	12.73	14.4	23.76	26.44	26.01	19.6	20.34	21.02	19.99	12.52	9.62
ENSG00000006210.7	CX3CL1	0.24	0	0.16	0.2	0.07	0.05	0.61	0.39	0.87	0.93	1.97	0.86
ENSG00000006282.22	SPATA20	50.81	41.29	49.93	191.79	182.65	170.11	15.35	17.43	18.57	18.67	21.23	20.46
ENSG00000006283.18	CACNA1G	0	0.02	0	0.2	0.3	0.16	1.62	1.92	1.92	1.87	1.81	1.35
ENSG00000006327.14	TNFRSF12A	126.76	164.58	142.17	189.17	220.78	249.1	38.29	36.62	112.92	110.05	119.16	93.47
ENSG00000006377.11	DLX6	0	0	0	0.43	0.61	0.29	25.61	29.43	14.75	14.47	0	0.04
ENSG00000006432.16	MAP3K9	0	0.04	0	6.02	6.21	5.75	5.45	6.53	6.4	6.04	6.96	2.6
ENSG00000006451.8	RALA	215.43	217.76	174.39	53.23	56.79	55.22	51.04	50.69	37.35	38.03	39.34	26.41
ENSG00000006453.14	BAIAP2L1	0.32	0.53	0.14	22.3	26.64	28.66	16.27	16.4	17.18	14.74	25.95	19.12
ENSG00000006459.11	KDM7A	1.52	0.78	2.55	3.86	4.27	3.61	7.24	7.12	6.77	6.15	4.27	2.23
ENSG00000006468.15	ETV1	2.73	2.82	3.09	0.03	0	0	2.33	2.01	1.15	0.86	15.05	19.58
ENSG00000006530.18	AGK	13.87	15.5	15.63	13.52	17.98	16.37	20.27	17.82	16.73	17.48	24.27	26.73
ENSG00000006534.17	ALDH3B1	0.43	0.22	0.18	70.77	65.09	67.08	0.39	0.65	0.31	0.29	0.13	0.19
ENSG00000006555.11	TTC22	0	0	0	18.76	21.76	17.24	0	0	0	0	0.79	0.7
ENSG00000006576.17	PHTF2	1.25	2.37	1.65	7.75	9.01	15.89	13.18	15.13	14.66	13.99	20.14	13.65
ENSG00000006606.9	CCL26	0	0	0	0.25	0	0	0	0.2	0	0	7.39	30.65
ENSG00000006607.14	FARP2	10.65	6.71	8.3	22.89	23.97	31.72	11.1	9.35	10.36	9.24	10.35	7.48
ENSG00000006611.17	USH1C	0	0.38	0	229.74	221.72	210.02	2.31	0.47	0.11	0.12	5.23	7.4
ENSG00000006625.18	GGCT	50.55	49.11	46.37	79.94	77.68	75.97	63.8	60.65	57.86	59.88	89.84	142.58
ENSG00000006634.8	DBF4	5.66	10.15	4.64	17.05	28.67	19.26	40.76	38.49	33.15	34.75	49.59	28.12
ENSG00000006638.13	TBXA2R	1.67	1.97	2.13	0	0	0	0.16	0.23	0.13	0	0.3	0.24
ENSG00000006652.15	IFRD1	15.09	12.54	10.68	37.48	37.03	46.37	31.58	33.85	47.4	45.29	17.85	28.89
ENSG00000006659.13	LGALS14	0.29	1.04	0	653.79	674.3	616.47	0.7	0.52	0.45	0	2.12	1.33
ENSG00000006695.12	COX10	4.13	3.93	3.5	8.79	8.54	9.02	11.25	9.87	9.85	11.82	9.16	6.68
ENSG00000006704.11	GTF2IRD1	16.52	10.36	19.53	38.4	39.75	46.64	47.97	47.11	37.68	38.05	37	36.77
ENSG00000006712.15	PAF1	23.68	29.25	26.26	34.29	37.09	35.64	37.73	33.4	34.62	33.28	16.11	19.72
ENSG00000006715.16	VPS41	18.86	15.65	19.02	26.45	20.25	23.28	33.15	26.11	33.51	31.68	18.74	14.09
ENSG00000006740.18	ARHGAP44	0.16	0.45	0.27	0.51	0.1	1.11	8	8.66	7.01	7.3	9.85	6.89
ENSG00000006744.19	ELAC2	27.29	31.5	29.24	20.71	28.58	25.87	55.73	59.11	70.38	67.93	60.77	56.84
ENSG00000006747.15	SCIN	0	0.05	0	10.27	11.21	12.34	0.17	0.62	0.96	1.13	0.03	0.24
ENSG00000006756.16	ARSD	11.01	8.74	10.05	1.04	0.6	1.63	25.64	23.7	20.24	23.59	9.07	3.44
ENSG00000006757.12	PNPLA4	10.95	5.12	12.95	9.62	7.37	9.86	15.74	18.17	22.63	22.64	23.94	14.63
ENSG00000006788.14	MYH13	0	0	0	0	0	0	0	0	0	0	0	0
ENSG00000006831.10	ADIPOR2	15.55	14.64	14.75	90.54	87.55	96.87	24.93	25.86	25.37	25.46	20.62	14.36
ENSG00000006837.12	CDKL3	0.72	1.09	0.87	1.01	2.52	1.9	2.46	1.75	3.05	2.51	4.23	2.7
ENSG00000007001.13	UPP2	0	0	0	0	0	0	0	0	0	0	0	0
ENSG00000007038.11	PRSS21	0.32	0.24	0.47	0	0	0	0	0	0	0	0.42	1.32
ENSG00000007047.16	MARK4	30.94	13.54	31.38	12.32	10.4	10.7	51.18	31.53	44.49	35.27	51.76	15.14
ENSG00000007062.12	PROM1	0	0	0	26.26	32.65	32.56	61.88	56.71	33.68	34	42.31	45.09
ENSG00000007080.11	CCDC124	120.13	155.74	142.74	38.94	44.32	33.33	62.3	63.78	81.09	81.47	107.89	103.29
ENSG00000007129.18	CEACAM21	1.97	3.6	2.22	0	0.06	0.56	0	0	0.22	0.13	0.1	0.37
ENSG00000007168.14	PAFAH1B1	57.75	74.14	55.67	72.88	75.83	94.67	71.5	64.57	64.14	62.95	57.72	50.34
ENSG00000007171.19	NOS2	0	0	0	6.14	7.08	6.47	4.18	4.04	1.01	1.41	0.8	1
ENSG00000007174.18	DNAH9	0	0	0	0	0	0	0	0	0	0	0	0
ENSG00000007202.16	BLTP2	27.68	36.69	29.34	57.56	63.92	68.63	50.81	47.98	48.27	45.57	37.95	22.06
ENSG00000007216.16	SLC13A2	0	0	0	1.95	2.05	1.71	0	0	0	0	0	0
ENSG00000007237.19	GAS7	0	0	0	0.01	0	0	2.69	2.91	9.24	8.76	1.21	0.54
ENSG00000007255.10	TRAPPC6A	44.03	24.79	53.68	112.42	119.37	91.3	92.86	93.52	100.06	93.43	112.6	81.64
ENSG00000007264.15	MATK	0	0	0.19	0	0.12	0	5.5	4.93	2.7	2.89	17.34	21.78
ENSG00000007306.15	CEACAM7	0	0	0	1.17	1.22	1.26	0	0	0	0	0.31	0
ENSG00000007312.14	CD79B	0.37	2.03	0.12	0	0	0	0.83	1.41	0	0	1.46	4.97
ENSG00000007314.12	SCN4A	0	0	0	0	0	0	3.04	2.97	0.78	1.23	3.27	2.28
ENSG00000007341.19	ST7L	6.82	10.74	6.79	7.72	7.06	6.15	11.12	11.97	12.43	10.27	18.03	28.43
ENSG00000007350.18	TKTL1	0	0.29	0	0	0	0	0.6	0.47	0	0.04	0.03	0.27
ENSG00000007372.25	PAX6	0	0	0	0	0.06	0	11.65	13.14	0.91	1.2	0.19	0.06
ENSG00000007376.8	RPUSD1	29.81	34.74	36.02	26.87	36.46	27.23	20.66	22.28	18.59	20.09	14.65	14.41
ENSG00000007384.15	RHBDF1	62.31	77.85	62.06	31.96	31.64	32.67	68.79	68.44	63.87	62.18	23.89	39.88
ENSG00000007392.17	LUC7L	41.97	39.23	48.01	27.1	27.39	27.15	103.62	114.11	102.34	99.88	104.42	133.45
ENSG00000007402.12	CACNA2D2	0.1	0.19	0.1	0.03	0.09	0.07	11.11	9.71	4.2	4.18	28.14	13
ENSG00000007516.15	BAIAP3	0.51	0.26	0.35	4.27	2.94	3.58	1.54	1.47	1.06	0.95	3.67	5.54
ENSG00000007520.4	TSR3	81.12	96.62	105.19	44.57	53.46	40.84	52.72	58.51	62.65	59.14	37.13	36.43
ENSG00000007541.17	PIGQ	49.6	49.94	43.06	30.31	33.83	29.58	56.68	69.9	60.77	53.55	29.39	45.93
ENSG00000007545.16	CRAMP1	11.19	5.19	9.1	12.5	11.85	12.22	18.35	18.79	16.57	16.4	8.72	6.16
ENSG00000007866.22	TEAD3	0.93	0.79	1.05	32.28	33.31	31.16	63.59	63.48	73.25	74.1	15.4	9.36
ENSG00000007908.16	SELE	0	0	0.09	0	0	0.05	0.2	0.07	0	0	0	0
ENSG00000007923.17	DNAJC11	28.04	30.19	26.53	24.58	26.42	24.78	49.66	56.68	51.06	45.32	43.33	45.28
ENSG00000007933.13	FMO3	0	0	0	0.73	0.82	0.58	0	0.05	0	0	0	0
ENSG00000007944.15	MYLIP	3.56	1.6	3.76	19.24	17.5	18.06	7.66	7.12	17.6	16.64	18.12	11.28
ENSG00000007952.18	NOX1	0.11	0.05	0	2.79	4.91	4.76	0	0.04	0	0	0	0.03
ENSG00000007968.7	E2F2	0.37	0.51	0.31	1.86	2.27	2.12	3.26	2.87	1.98	1.73	1.08	1.19
ENSG00000008018.9	PSMB1	213.5	287.25	223.54	289.71	308.88	299.37	227.64	230.38	234.85	262.15	261.51	260.28
ENSG00000008056.14	SYN1	0.22	0.07	0	0	0	0	2.14	2.24	7.65	10.74	5.82	2.19
ENSG00000008083.14	JARID2	2.49	2.09	2.14	4.39	4.52	4.87	50.58	47.24	26.7	25.36	96.42	61.85
ENSG00000008086.13	CDKL5	0.7	0.34	0.68	1.85	2.11	2.84	3.66	3.87	4.36	4.24	6.18	2.02
ENSG00000008118.10	CAMK1G	0	0	0	0	0	0	6.38	5.13	11.78	12.86	0.66	0.56
ENSG00000008128.23	CDK11A	16.09	25.58	18.91	26.79	26.01	32.9	30	32.75	41.27	34.05	19.92	32.99
ENSG00000008130.15	NADK	45.08	32.25	42.04	44.35	53.6	50.18	30.71	31.14	42.15	32.73	38.15	50.71
ENSG00000008196.13	TFAP2B	0	0	0	0.01	0	0	5.91	6.59	11.95	11.64	0	0
ENSG00000008197.5	TFAP2D	0	0	0	0	0	0	0	0	0	0	0	0
ENSG00000008226.20	DLEC1	0	0	0	0.4	0.1	0.47	0.5	0.39	0.03	0.06	0.18	0.38
ENSG00000008256.17	CYTH3	3.86	3.02	4.51	21.53	22.43	21.66	7.26	8.62	10.1	7.68	6.77	4.97
ENSG00000008277.15	ADAM22	0.48	0.05	0.8	2.7	4.05	2.81	5.37	5.2	5.47	5.24	3.96	4.88
ENSG00000008282.10	SYPL1	58.73	47.23	34.98	67.49	68.07	79.23	60.12	62.1	68.58	68.48	54.02	62
ENSG00000008283.16	CYB561	54.55	36.49	50.44	22.12	24.01	18.34	21.75	24.15	22.05	20.34	22.09	15.51
ENSG00000008294.22	SPAG9	19.05	15.34	15.53	68.41	66.04	74.5	26.81	23.51	30.22	28.8	31.01	11.58
ENSG00000008300.17	CELSR3	0.08	0.06	0.05	22.1	21.48	21	13.5	15.38	10.88	10.27	15.97	16.67
ENSG00000008311.16	AASS	5.39	4.57	4.31	2.66	2.48	3.61	38.99	39.02	48.69	42.64	362.57	563.68
ENSG00000008323.16	PLEKHG6	0	0.22	0	186.74	198.4	183.18	10.1	9.33	9.25	10.02	11.52	10.32
ENSG00000008324.12	SS18L2	18.39	25.7	14.6	15.48	15.46	16.91	25.69	23.97	14.98	18.97	34.71	68.96
ENSG00000008382.16	MPND	20.78	19.18	25.11	30.58	35.3	27.8	19.05	20.33	18.34	18.36	18.8	16
ENSG00000008394.13	MGST1	73.12	114.69	57.96	57.99	85.52	95.28	302.74	335.41	506.37	442.48	357.28	788.33
ENSG00000008405.12	CRY1	12.77	8.02	10.37	12.8	11.93	12.86	13.49	14.16	18.06	16.65	18.86	13.97
ENSG00000008438.5	PGLYRP1	0	0.21	0	0	0	0	0	0	0	0	0	0.09
ENSG00000008441.19	NFIX	8.8	2.87	8.42	0.28	0.29	0.21	0.1	0.02	0	0.02	0.24	0.07
ENSG00000008513.17	ST3GAL1	19.17	14.32	17.48	1.22	1.14	3.12	6.54	5.92	17.62	19.2	1.95	1.21
ENSG00000008516.18	MMP25	0.26	0.25	0.14	0.15	0.16	0.18	0.19	0.42	0.46	0.17	21.56	11.3
ENSG00000008517.19	IL32	278.24	175.29	308.44	535	564.96	591.09	0	0.54	0.2	0.64	3.75	2.83
ENSG00000008710.20	PKD1	17.99	16.81	26.3	30.14	25.66	25.83	31.35	26.58	27.5	20.51	29.68	37.24
ENSG00000008735.14	MAPK8IP2	0.02	0.04	0.13	0.24	0.3	0.34	1.16	1.1	1.1	0.79	1.08	0.5
ENSG00000008838.21	MED24	53.97	61.41	53.6	55.93	59.9	59.77	92.49	99.66	91.41	87.5	56.05	46.18
ENSG00000008853.18	RHOBTB2	8.04	5.03	8.4	29.37	30.98	33.57	8.5	6.96	11.89	14.18	4.2	1.64
ENSG00000008869.12	HEATR5B	6.02	6.44	3.66	11.09	13	11.84	11.7	10.27	14.97	12.45	8.01	3.26
ENSG00000008952.17	SEC62	24.18	23.7	27.83	76.73	70.3	75.3	55.68	56.01	56.33	55.33	47.59	36.15
ENSG00000008988.11	RPS20	3242.88	3148.33	3169.41	1536.42	1523.2	1597.12	4769.86	4712.14	4528.23	4431.43	3513.14	4410.23
ENSG00000009307.17	CSDE1	112.7	118.68	91.73	132.82	140.01	148.78	362.45	350.98	368.28	375.39	336.4	159.32
ENSG00000009335.19	UBE3C	29.33	24.36	36.69	48.13	52.32	59.84	24.68	20.7	24.52	21.34	29.91	15.63
ENSG00000009413.17	REV3L	6.72	3.74	3.16	6.2	7.04	7.36	14.32	14.41	23.91	19.72	4.03	2.11
ENSG00000009694.14	TENM1	0	0	0	0.01	0.01	0.02	1.71	1.46	0.66	0.46	1.98	2.32
ENSG00000009709.12	PAX7	0	0	0	0	0	0	1.53	1.16	0.14	0.07	0.03	0.04
ENSG00000009724.18	MASP2	0	0	0	0.2	0	0	0.13	0.18	0.16	0.2	0.21	0.51
ENSG00000009765.15	IYD	0	0.03	0	39.41	35.46	37.29	0	0	0	0	0	0
ENSG00000009780.16	FAM76A	1.51	1.8	1.46	4.55	5.36	7.73	4.14	5.01	3.6	3.57	6.95	2.59
ENSG00000009790.15	TRAF3IP3	0	0	0	0.5	0.33	1.76	0.1	0.17	0.1	0.36	0	0.05
ENSG00000009830.13	POMT2	12.49	16.62	13.65	11.95	8.83	7.93	18.68	17.01	29.15	27.61	13.85	21.44
ENSG00000009844.16	VTA1	14.54	21.1	10.57	55.78	61.57	61.95	40.4	39.95	51.12	52.25	38.38	32.51
ENSG00000009950.16	MLXIPL	0	0.08	0	111.22	86.66	84.69	2.06	3.06	0.91	0.73	16.18	16.22
ENSG00000009954.11	BAZ1B	11.39	16.1	10.57	37.79	42.69	40.01	46.5	43.81	40.4	39.38	32.15	14.43
ENSG00000010017.13	RANBP9	14.27	14.99	16.27	15.88	16.63	17.42	39.63	37.9	49.54	48.74	26.27	15.58
ENSG00000010030.14	ETV7	0.1	0	0.47	4.81	4.68	6.48	0.47	0.57	0.17	0.33	1.05	0.84
ENSG00000010072.16	SPRTN	6.31	5.44	9.37	7.58	8.06	8.93	12.68	11.56	8.56	7.28	7.7	3.32
ENSG00000010165.20	METTL13	13.13	20.13	12.29	26.35	25.77	30.72	54.46	45.3	23.58	25.38	20.46	26.02
ENSG00000010219.14	DYRK4	80.38	69.07	79.78	3.84	3.27	5.3	16.82	18.97	20.23	21.46	15.35	13.94
ENSG00000010244.19	ZNF207	64.02	84.71	47.6	101.55	112	128.43	208.54	204.89	209.9	206.23	179.88	105.12
ENSG00000010256.11	UQCRC1	168.52	202.52	186.95	427.71	470.74	441.25	193.83	236.05	229.37	212.52	226.96	229.34
ENSG00000010270.14	STARD3NL	71.61	74.59	62.73	25.72	26.33	37.61	30.82	29.41	34.31	31.51	33.18	35.88
ENSG00000010278.15	CD9	604.43	666.44	585.76	215.6	233.34	206.47	9.76	14.19	28.86	32.74	180.2	264.51
ENSG00000010282.15	HHATL	0	0	0	0	0.09	0	0	0.25	0	0	0	0.5
ENSG00000010292.13	NCAPD2	19.92	21.4	19.07	97.2	115.16	95.09	83.07	81.05	89.5	89.01	82.42	44.22
ENSG00000010295.20	IFFO1	21.02	19.91	23.48	1.18	1.39	1.66	5.27	5.83	6.74	5.72	9.53	11.4
ENSG00000010310.9	GIPR	0	0.03	0	2.64	0.8	1.29	0.13	0.27	0.1	0.37	0.7	0.57
ENSG00000010318.22	PHF7	3.09	2.5	2.41	3.25	1.88	2.82	7.04	4.69	8.44	6.16	10.16	10.91
ENSG00000010319.7	SEMA3G	12.58	2.77	14.78	1.52	0.87	0.75	0.67	0.56	0.47	0.13	1.64	1.31
ENSG00000010322.16	NISCH	69.49	41.15	67.42	29.15	27.41	26.2	58.96	57.23	53.63	45.2	43.33	33.04
ENSG00000010327.10	STAB1	114.2	225.13	128.47	1.65	1.9	3.44	0.1	0.25	0.05	0	0.49	1.89
ENSG00000010361.14	FUZ	12.9	6.58	11.53	1.01	1.07	0.75	17.77	16.61	17	14.31	13.38	21.99
ENSG00000010379.16	SLC6A13	0.07	0.06	0	0.09	0.44	0.09	0	0	0	0.06	0.3	0.09
ENSG00000010404.18	IDS	40.3	25.84	39.16	18.8	17.5	21.52	20.2	18.93	18.7	15.48	28.19	5.61
ENSG00000010438.17	PRSS3	43.54	73.87	54.64	150.46	166.84	158.69	0	0.17	0	0	0.12	2.04
ENSG00000010539.12	ZNF200	3.57	3.83	3.53	7.13	8.11	7.55	14.67	13.61	13.28	12.63	6.85	3.42
ENSG00000010610.10	CD4	0	0	0	0.11	0.16	0	1.5	1.64	1.73	2.08	3.93	4.12
ENSG00000010626.15	LRRC23	5.45	6.74	7.46	16.63	19.32	20.02	2.43	2.54	3.25	3.32	3.61	2.75
ENSG00000010671.18	BTK	0.08	0.71	0	0.12	0.22	0.04	0.56	0.26	3.21	2.51	0.08	0.03
ENSG00000010704.19	HFE	2.7	1.65	2.9	8.58	7.32	7.88	0.98	1.38	0.86	1.97	0.76	1.02
ENSG00000010803.17	SCMH1	14.06	13.23	15.77	12.11	15.38	13.45	18.28	18.35	18.79	14.67	10.32	15.47
ENSG00000010810.18	FYN	104.78	97.29	108.24	6.07	5.51	5.35	50.58	58.65	60.84	51.15	47.49	29.13
ENSG00000010818.11	HIVEP2	1.28	1.06	1.09	5.71	5.38	7.04	7.94	8.01	8.55	7.48	3.66	3.94
ENSG00000010932.17	FMO1	0	0	0	0.94	2.19	1.26	1.69	2.6	0	0	1.11	0.02
ENSG00000011007.13	ELOA	13.72	14.96	13.01	10.1	12.26	11.64	20.36	18.54	20.61	20.51	17.16	9.95
ENSG00000011009.11	LYPLA2	202.14	166.71	187.73	121.21	139.13	120.01	153	150.39	147.07	143.46	81.11	72.86
ENSG00000011021.23	CLCN6	6.02	4.82	7.32	9.44	7.61	8.3	13.65	13.15	13.29	12.62	10.16	10.58
ENSG00000011028.14	MRC2	27.82	22.8	27.35	4	5.07	4.61	21.62	20.63	8.54	6.05	11.63	14.84
ENSG00000011052.21	NME1-NME2	6.97	30.44	12.24	2.4	4.16	4.92	4.97	4.38	5.67	3.29	8.84	7.63
ENSG00000011083.9	SLC6A7	0	0	0	0.04	0	0	0	0	0.03	0.04	0.08	0.07
ENSG00000011105.14	TSPAN9	44.13	22.11	47.59	37.45	41.17	36.25	12.41	13.51	13.83	12.09	11.23	10.11
ENSG00000011114.15	BTBD7	8.47	5.12	6.76	8.49	8.03	8.96	22.21	22.32	21.82	19.53	10.29	4.72
ENSG00000011132.12	APBA3	18.1	13.99	22.93	20.58	18.35	19.89	18.74	16.57	22.36	20.5	18.82	15.11
ENSG00000011143.19	MKS1	7.59	8	8.86	14.14	14.59	12.71	24.25	23.81	29.19	26.54	16.64	12.73
ENSG00000011198.10	ABHD5	12.21	16.78	11.87	13.56	15.94	18.13	9.24	6.92	8.52	7.63	6.81	4.75
ENSG00000011201.12	ANOS1	0.23	0.02	0.04	0	0	0	5.73	6.42	1.64	1.82	35.48	50.2
ENSG00000011243.19	AKAP8L	31.18	35.99	31.22	45.7	42.69	44.64	76.77	83.92	78.4	72.72	75.67	88.27
ENSG00000011258.16	MBTD1	4.44	2.03	2.51	8.3	7.46	9.02	37.28	37.84	33.8	32.51	26.76	18.32
ENSG00000011260.14	UTP18	16.99	25.09	11.99	35.58	36.1	44.91	39.88	39.85	39.19	38.46	60.65	45.89
ENSG00000011275.19	RNF216	10.31	10.27	10.16	17.76	19.5	18.07	17.38	17.7	18.33	17.92	15.95	7.03
ENSG00000011295.16	TTC19	15.89	18.83	14.34	20.55	20.63	24.14	40.38	39.58	46.43	44.57	58.86	43.93
ENSG00000011304.22	PTBP1	195.65	124.23	193.48	179.01	186.5	178.49	285.17	307.17	327.89	296.94	222.64	142.47
ENSG00000011332.22	DPF1	0.96	1.61	0.57	0.17	0.13	0.11	2.31	2.85	2.77	2.37	3.25	3.45
ENSG00000011347.10	SYT7	0.16	0.2	0.58	30.72	33.13	29.49	145.86	146.86	123.69	125.52	17.75	5.47
ENSG00000011376.12	LARS2	5.92	8.91	7.2	14.9	16.54	13.63	19.02	20.25	19	19.6	25.89	18.73
ENSG00000011405.14	PIK3C2A	8.03	4.54	5.57	28.29	24.77	30.03	33.89	33.49	36.88	31.85	29.72	14.33
ENSG00000011422.12	PLAUR	81.27	200.65	84.34	22.03	22.07	26.07	13.13	11.15	9.77	8.53	8.89	16.15
ENSG00000011426.11	ANLN	7.8	17.7	4.35	26.31	33.68	35.26	78.64	76.64	78.44	75.44	45.68	38.64
ENSG00000011451.21	WIZ	43.9	23.49	45.53	16.73	21.19	17.6	33.68	38.46	34.99	28.94	22.76	10.34
ENSG00000011454.18	RABGAP1	8.29	9.38	8.91	14.58	15.78	18.19	23.03	22.51	20.55	23.16	19.65	9.88
ENSG00000011465.18	DCN	1.37	1.53	0.14	0.13	0	0	2.19	2.16	29.09	30.09	0	0
ENSG00000011478.13	QPCTL	18.51	16.77	19.88	8.42	6.71	7.7	10.69	10.92	10.16	13.94	33.87	18.71
ENSG00000011485.15	PPP5C	57.73	52.64	55.49	50.28	61.25	68.97	63.38	69.69	59.38	60.3	70.46	57.36
ENSG00000011523.15	CEP68	29.14	16.65	28.94	6.75	6.77	7.02	19.07	23.24	16.34	14.68	18.73	9.04
ENSG00000011566.15	MAP4K3	8.83	4.45	5.85	25.14	24.3	38.83	39.04	38.74	40.81	36.53	22.58	29.61
ENSG00000011590.14	ZBTB32	0	0	0	0	0	0	0	0	0	0	0.09	0.06
ENSG00000011600.12	TYROBP	0	0	0	0	0	0	0.44	0.67	0	0	0.47	0.59
ENSG00000011638.11	LDAF1	26.12	19.88	32.12	15.15	14.36	15.63	19.73	18.03	20.53	21.79	32.46	16.09
ENSG00000011677.13	GABRA3	0	0	0	0.07	0.04	0.04	0.46	0.27	0	0	0.12	0.48
ENSG00000012048.25	BRCA1	1.94	3.92	1.4	7.14	8.14	6.44	25.78	25.91	19.73	19.83	14.82	9.43
ENSG00000012061.17	ERCC1	121.3	119.95	129.59	22.81	22.86	29.74	57.92	66.59	52.83	51.6	65.76	44.67
ENSG00000012124.17	CD22	0	0	0	0	0	0	0.18	0	0.74	0.68	0.97	0.57
ENSG00000012171.20	SEMA3B	0.44	0.64	0.79	141.61	136.23	128.04	9.39	8.86	5.85	4.54	5.16	5.89
ENSG00000012174.12	MBTPS2	4.24	3.88	4.23	17.2	17.47	17.47	9.02	9.76	10.18	9.95	9.46	3.73
ENSG00000012211.13	PRICKLE3	7.18	3.25	6.2	3.28	4.44	3.49	6.83	6.23	7.2	6.14	5.83	3.3
ENSG00000012223.13	LTF	0.06	0.06	0	0.04	0.23	0	0	0	0	0	0.37	0.64
ENSG00000012232.10	EXTL3	20.72	18.21	21.44	5.86	7.26	7.34	19.49	22.56	14.85	13.47	32.27	17.95
ENSG00000012504.15	NR1H4	0	0.15	0	23.61	19.44	31.22	0	0	0	0	0	0
ENSG00000012660.14	ELOVL5	67.31	54.73	58.2	27.87	25.37	29.95	45.62	45.39	43.64	46.29	120.24	140.82
ENSG00000012779.12	ALOX5	0	0	0	0.03	0.03	0	4.16	4.37	1.8	1.38	2.47	4.6
ENSG00000012817.16	KDM5D	6.07	3.65	4.51	0	0	0.03	0	0	0	0	0	0
ENSG00000012822.16	CALCOCO1	43.97	25.32	47.04	26.24	20.88	23.28	46.45	43.18	74.92	69.26	11.65	7.76
ENSG00000012963.15	UBR7	6.57	9.88	5.46	9.19	9.82	10.97	23.49	24.02	21.97	22.23	17.68	10.31
ENSG00000012983.12	MAP4K5	14.16	13.47	10.75	10.36	13.37	14.25	28.97	29.25	25.63	30.07	26.34	20.47
ENSG00000013016.16	EHD3	7.17	2.35	6.67	0.02	0.02	0	5.13	5.01	3.31	2.66	3.75	2.45
ENSG00000013275.8	PSMC4	56.95	87.59	63.17	84.41	91.55	98.72	90.35	84.18	90.13	89.21	70.36	58.27
ENSG00000013288.9	MAN2B2	17.47	13.83	17.64	11.38	12.35	10.48	5.72	5.62	8.75	8.74	2.29	3.03
ENSG00000013293.6	SLC7A14	0.11	0.02	0.11	0	0	0.02	1.18	0.9	1.65	1.72	0.15	0.09
ENSG00000013297.12	CLDN11	179.02	108.21	183.7	0.36	0	0.19	0.73	0.52	0.3	0.52	2.04	6.37
ENSG00000013306.16	SLC25A39	151.2	123.73	159.64	136.76	152.82	135.12	101.13	108.5	110.44	101.2	156.93	145.39
ENSG00000013364.19	MVP	147.47	173.27	158.07	177.01	182.96	191.81	2.9	1.86	2.36	1.31	12.36	8.59
ENSG00000013374.17	NUB1	15.01	19.14	14.03	55.32	56.08	52.98	62.53	55.61	57.27	63.72	46.82	17.62
ENSG00000013375.17	PGM3	15.87	22.81	14.85	53.6	53.01	59.66	22.56	23.4	25.52	32.45	34.24	19.77
ENSG00000013392.8	RWDD2A	3	3.35	2.36	4.11	2.97	3.05	4.87	4.87	5.62	5.06	4.38	3.78
ENSG00000013441.17	CLK1	44.23	34.7	31.57	81.16	69.28	95.57	93.25	97.2	145.12	133.67	39.21	39.85
ENSG00000013503.10	POLR3B	1.53	3.31	1.04	5.44	6.19	6.01	10.28	8.46	9.2	9.57	5.15	3.25
ENSG00000013523.11	ANGEL1	22.63	5.8	18.35	7.23	7.53	8.14	14.95	13.88	13.4	13.71	12.07	9.3
ENSG00000013561.18	RNF14	27.8	31.47	18.42	26.67	28.24	32.25	11.73	12.5	17.19	19.94	13.48	7.12
ENSG00000013563.14	DNASE1L1	70.88	74.53	69.96	17.93	17.36	20.15	16.72	16.49	14.04	12.97	13.65	13.99
ENSG00000013573.17	DDX11	7.66	8.86	6.26	31.6	31.69	27.71	60.1	59.23	57.31	45.89	54.7	103.73
ENSG00000013583.10	HEBP1	72.82	49.95	72.81	107.67	100.87	107.31	67.08	77.26	126.16	123.93	63.96	55.33
ENSG00000013588.10	GPRC5A	5.38	7.12	3.88	294.56	302.28	354.17	0.94	0.82	14.23	10.15	1.85	0.23
ENSG00000013619.15	MAMLD1	3.07	2.64	2.9	0	0	0.03	0.09	0.07	0.13	0.07	0.21	0.24
ENSG00000013725.14	CD6	0	0	0	0	0	0	0.13	0.1	0.08	0.1	0.25	0.05
ENSG00000013810.21	TACC3	24.87	50.98	24.77	31.07	41.57	33.48	93.11	88.55	79.6	70.72	88.19	81.59
ENSG00000014123.10	UFL1	5.3	4.69	3.23	22.39	20.69	22.23	18	16.88	25.48	23.93	17.85	11.07
ENSG00000014138.10	POLA2	5.99	10.9	5.18	5.39	7.25	8.15	23.94	26.31	24.88	24.68	20.98	12.7
ENSG00000014164.7	ZC3H3	10.68	7.6	11.11	10.6	11.37	10.35	14.28	14.05	14.51	13.71	9.96	4.24
ENSG00000014216.16	CAPN1	136.39	131.64	150.73	151.06	148.97	144.2	94.76	99.23	95.6	104.82	61.7	46.02
ENSG00000014257.17	ACP3	0	0	0	0.28	0.31	0	17.67	20.91	30.62	30	0.39	0.58
ENSG00000014641.21	MDH1	71.32	111.8	56.39	172.3	188.3	204.52	169.09	166.87	197.75	177.43	241.91	287.24
ENSG00000014824.14	SLC30A9	18.14	17.07	18.56	38.66	43.18	46.7	47.38	51.44	47.56	51.1	49.77	37.9
ENSG00000014914.21	MTMR11	7.74	5.85	9.96	48.2	44.85	40.68	2.36	2.39	3.45	4.2	2.35	4.34
ENSG00000014919.13	COX15	11.91	10.64	9.63	10.86	12.63	10.97	18.2	17.59	16.87	14.86	23.08	9.64
ENSG00000015133.20	CCDC88C	15.47	6.24	9.49	6.9	7.69	5.73	27.1	27.25	15.67	13.87	11.59	8.5
ENSG00000015153.15	YAF2	11.15	9.03	5.66	10.59	14.9	21.84	12.96	6.9	13.98	13.89	2.89	0.37
ENSG00000015171.21	ZMYND11	16.65	16.32	15.7	43.38	49.37	44.31	33.57	33.45	40.02	37.88	20.56	13.28
ENSG00000015285.12	WAS	1.28	0.13	0.07	0.6	1.5	0.38	0.33	0.89	0.27	0.41	0.61	0.35
ENSG00000015413.10	DPEP1	1.44	0.14	1.52	45.13	40.98	35.5	4.1	3.43	0.82	0.72	13.57	14.58
ENSG00000015475.19	BID	70.38	79.91	74.12	29.54	30.81	29.74	40.26	51.03	48.07	47.32	17.21	34.94
ENSG00000015479.20	MATR3	66.88	80.73	54.13	141.71	134.09	171.13	403.44	394.76	335.69	346.59	364.78	231.61
ENSG00000015520.15	NPC1L1	0	0	0	9.1	9.46	8.34	0.09	0.02	0.05	0	0.1	0.13
ENSG00000015532.10	XYLT2	11.21	14.71	15.46	33.45	40.28	34.37	11.56	12.08	10.81	10.12	22.61	19.59
ENSG00000015568.13	RGPD5	0.8	1.01	1.75	10.46	11.44	12.07	15.36	15.51	10.09	6.73	15.47	8.96
ENSG00000015592.17	STMN4	0	0	0.08	0	0	0	0.17	0.09	0	0	0.07	0.04
ENSG00000015676.18	NUDCD3	65.7	62.14	58.36	48.77	55.26	50.06	40.79	41.49	44.87	40.2	29.53	25.85
ENSG00000016082.15	ISL1	0.5	0.46	0.3	0	0	0	59.05	58.95	106.32	109.09	0	0.12
ENSG00000016391.11	CHDH	0	0.04	0	46.78	49.94	40.67	3.8	3.6	2.21	2.36	3.7	2.68
ENSG00000016402.14	IL20RA	0	0	0	0.07	0.19	0.42	0.17	0.15	0.03	0.06	0.99	2.41
ENSG00000016490.16	CLCA1	0	0	0	0	0	0	0	0	0	0	0.02	0
ENSG00000016602.9	CLCA4	0	0	0	0.37	0.26	0.31	0	0	0	0	0	0
ENSG00000016864.19	GLT8D1	49.99	53.36	42.42	23.09	26.69	36.44	45.66	47.08	45.64	40.54	54.96	58.91
ENSG00000017260.20	ATP2C1	36.29	29.67	22.31	31.91	34.13	29.96	94.48	87.74	70.77	61.32	49.4	55.28
ENSG00000017427.17	IGF1	0	0	0	0.01	0	0	0	0.03	0.01	0.01	0	0
ENSG00000017483.16	SLC38A5	3.01	0.37	2.46	0.39	0.8	0.68	3.62	4.82	4.8	2.71	18.16	45.28
ENSG00000017797.13	RALBP1	22.11	23.69	21.62	23.43	23.67	23.37	40.72	38.44	39.48	43.19	32.49	17.11
ENSG00000018189.13	RUFY3	14.78	9.06	16.45	7.17	7.7	8.82	33.09	35.77	29.59	27.22	16.76	16.21
ENSG00000018236.15	CNTN1	0.42	0.04	0.22	0	0	0	2.56	2.27	4.04	2.95	3.33	4.64
ENSG00000018280.17	SLC11A1	0	0	0.04	0.42	0.25	0.23	0.04	0.05	0	0.34	0.05	0.02
ENSG00000018408.15	WWTR1	142.39	84.32	146.73	16.09	20.76	13.55	3.78	4.32	19.97	18.48	3.86	4.9
ENSG00000018510.18	AGPS	23.8	19.68	18.33	42.65	46.16	48.04	32.07	30.31	30.23	35.22	31.62	14.97
ENSG00000018607.9	ZNF285CP	0	0	0	0	0	0	0	0.24	0	0	0.09	0.03
ENSG00000018610.15	STEEP1	12.03	9.32	10.75	11.65	12.55	16.07	22.7	19.47	21.01	21.96	17.26	11.14
ENSG00000018625.15	ATP1A2	0	0	0	0.3	0.14	0.16	22.62	26.85	2.78	3.04	67.49	51.95
ENSG00000018699.13	TTC27	5.26	10.84	3.53	8.55	11.49	9.71	13.08	11.76	9.67	10.69	10.89	9.24
ENSG00000018869.18	ZNF582	1.96	0.5	2.62	0	0	0	4.47	3.9	2.58	4.94	3.1	2.06
ENSG00000019102.12	VSIG2	1.11	0.78	1.1	0	0.07	0	0.56	0.3	0.57	0.32	1.73	0.05
ENSG00000019144.20	PHLDB1	60.16	53.98	61.26	25.87	26.96	22.61	49.02	50.79	32.04	32.87	27.18	23.71
ENSG00000019169.11	MARCO	0	0	0	0.24	0	0	0	0	0	0	0	0
ENSG00000019186.10	CYP24A1	0	0	0	0.27	0.15	0.5	0.04	0.03	0.24	0.72	0.03	0.01
ENSG00000019485.14	PRDM11	3.97	1.28	2.56	3.77	4.19	3.39	5.54	5.53	4.8	4.65	2.52	1.37
ENSG00000019505.8	SYT13	0	0	0	2.35	2.83	2.32	4.51	3.92	2.55	1.96	8.59	6.02
ENSG00000019549.13	SNAI2	0.79	0.98	1.28	0.08	0	0	0.61	0.55	6.49	6.26	0.45	0.19
ENSG00000019582.17	CD74	0.56	0.11	0.31	21.89	30.64	21.36	24.37	22.5	18.23	20.26	65.86	48.78
ENSG00000019991.18	HGF	0	0	0	0	0	0	0.24	0.28	0.27	0.16	1.24	0.21
ENSG00000019995.6	ZRANB1	4.83	4.16	4.7	9.93	9.93	11.48	11.26	11.29	11.66	13.45	9.48	7.02
ENSG00000020129.16	NCDN	16.58	11.62	16.64	3.34	4.14	3.53	15.96	15.14	11.26	10.07	16.37	9.63
ENSG00000020181.18	ADGRA2	33.07	13.63	35.9	0.25	0.18	0.4	0.31	0.07	0.41	0.33	0.71	0.93
ENSG00000020219.9	CCT8L1P	0	0	0	0	0	0	0	0	0	0.14	0.09	0.06
ENSG00000020256.20	ZFP64	13.24	16.38	16.65	10.26	12.24	12.54	54.78	46.66	16.89	20.65	16.04	7.36
ENSG00000020426.11	MNAT1	24.19	43.39	20.42	33.04	30.55	38.99	43.49	38.85	43.07	46.84	42.22	41.11
ENSG00000020577.14	SAMD4A	13.22	6.67	15.89	9.91	12.21	9.42	3.22	2.2	10.07	8.02	2.78	0.94
ENSG00000020633.19	RUNX3	0	0	0	0.58	0.85	0.7	0.24	0.22	0.03	0.02	0.54	0.14
ENSG00000020922.13	MRE11	5.85	7.11	4.09	13.44	13.36	12.8	28.11	29.31	29.91	30.84	18.38	10.3
ENSG00000021300.14	PLEKHB1	1.13	1.2	1.76	6.49	5.92	8.39	26.88	24.93	3.05	2.64	15.75	9.29
ENSG00000021355.13	SERPINB1	13.68	30.42	13.32	200.84	207.16	236.4	8.17	9.94	3.96	4.72	13.36	8.95
ENSG00000021461.18	CYP3A43	0	0	0	0	0	0	0	0.12	0.14	0.36	0	0.21
ENSG00000021488.13	SLC7A9	0	0	0	89.81	88.12	83.11	0.33	0.42	0.33	0.34	0.31	0.16
ENSG00000021574.14	SPAST	8.41	3.78	6.44	24.6	23.27	27.53	15.67	15.27	13.54	14.44	11.72	5.4
ENSG00000021645.20	NRXN3	0.53	0.66	0.36	0.35	0.25	0.3	7.88	7.22	9.56	10.83	1.15	1.15
ENSG00000021762.20	OSBPL5	20.26	14.97	17.98	4.43	4.42	3.26	16.11	16.79	16.8	16.08	4.59	3.55
ENSG00000021776.11	AQR	8.85	15.08	6.36	9.95	12.61	14.01	25.76	24.53	22.27	19.15	26.12	20.87
ENSG00000021826.18	CPS1	0.04	0.15	0.29	7.61	6.99	6.66	23.72	22.34	30.3	31.11	10.77	3.82
ENSG00000021852.14	C8B	0	0	0	4.45	2.83	4.06	0	0	0	0	0	0
ENSG00000022267.19	FHL1	29.43	22.51	25.99	0.26	0	0.45	17.37	16.83	3	2.53	21.76	23.92
ENSG00000022277.13	RTF2	73.06	88.23	67.1	156.94	157.27	155.77	55.68	63.63	54.5	57.33	43.84	40.31
ENSG00000022355.18	GABRA1	0	0	0	0	0	0	0	0.83	0	0	0.1	0.23
ENSG00000022556.16	NLRP2	1.03	0.95	0.78	33.41	37.23	33.11	0	0	0	0	0.86	1.01
ENSG00000022567.10	SLC45A4	2.67	2.22	2.49	4.25	4.87	4.45	5.07	4.2	4.46	3.51	5.1	4.11
ENSG00000022840.17	RNF10	90.66	106.61	116.47	91.92	91.45	88.43	95.77	83.87	88.41	96.19	86.2	52.61
ENSG00000022976.16	ZNF839	8.95	6.03	7.15	5.05	4.58	4.52	19.6	13.62	12.64	13.53	11.16	15.1
ENSG00000023041.12	ZDHHC6	24.9	25.25	18.16	24.73	21.5	22.14	31.95	27.78	26.97	33.34	21.94	42.07
ENSG00000023171.20	GRAMD1B	2.37	0.52	1.27	24.04	24.52	24.39	11.46	12.35	4.04	4.41	4.8	3.91
ENSG00000023191.17	RNH1	188.54	148.41	207.06	128.95	149.22	146.36	42.11	41.46	60.54	55.73	31.78	32.89
ENSG00000023228.15	NDUFS1	24.43	31.18	21.51	80.98	79.57	93.33	35.72	27.92	32.25	29.83	41.21	29.59
ENSG00000023287.13	RB1CC1	10.2	6.9	5.41	12.17	11.34	14.68	30.95	29.82	37.74	38.23	25.94	11.95
ENSG00000023318.9	ERP44	19.98	37.79	16.42	45.5	46.4	45.22	22.05	16.92	28.5	30.31	21.81	21.99
ENSG00000023330.15	ALAS1	51.17	59.56	54.89	47.78	50.15	54.56	23.59	22.75	22.46	20.34	33.05	19.34
ENSG00000023445.17	BIRC3	0.16	0	0.14	13.34	10.67	13.95	0.03	0.07	0.38	0.03	0.17	0.05
ENSG00000023516.9	AKAP11	4.09	2.06	2.71	10.77	10.35	12.03	11.36	10.47	9.18	9.2	8.75	3.92
ENSG00000023572.10	GLRX2	14.26	18.43	10.09	14.13	17.52	14.09	8.2	9.86	7.74	6.06	5.97	14.28
ENSG00000023608.5	SNAPC1	5.52	7.13	3.9	3.04	2.68	3.62	11.69	9.86	16.96	16.35	20.46	11.77
ENSG00000023697.13	DERA	17.2	28.58	15.72	254.96	252.26	290.19	95.06	91.4	91.15	96.48	28.82	13.07
ENSG00000023734.11	STRAP	107.62	100.06	93.34	123.71	129.6	134.55	198.06	199.41	201.09	196.68	198.74	115.56
ENSG00000023839.12	ABCC2	0.71	0.94	0.31	123.73	111.58	109.72	0.81	0.33	0.19	0.14	0.64	0.82
ENSG00000023892.12	DEF6	0.29	0.24	0.34	4.37	4.48	3.91	1.3	1.65	1.9	2.11	3.93	3.76
ENSG00000023902.14	PLEKHO1	97.55	109.81	97.22	0.04	0.27	0.6	44.81	40.31	15.95	16.59	18.04	17.4
ENSG00000023909.10	GCLM	19.37	20.92	13.79	5.92	6.67	9.06	5.66	3.99	10.39	9.74	4.93	5.41
ENSG00000024048.11	UBR2	3.26	3.35	2.7	10.48	9.82	10.87	11.93	11.63	11.23	11.17	7.18	4.89
ENSG00000024422.12	EHD2	251.65	119.53	270.01	3.77	3.94	3.76	4.24	4.66	4.1	3.97	13.38	2.51
ENSG00000024526.17	DEPDC1	1.29	5.15	1.4	4.8	7.78	9.36	27.38	25.42	29.93	32.26	21.23	14.37
ENSG00000024862.18	CCDC28A	12.77	9.37	9.34	5.42	3.82	3.2	23.02	25.9	25.49	24.01	9.72	6.95
ENSG00000025039.15	RRAGD	1.15	1.47	1.47	19.04	18.11	18.53	3.92	3.19	3.84	2.59	7.28	6.13
ENSG00000025156.13	HSF2	5.73	7.19	3.23	6.53	6.88	6.7	25.08	22.25	18.77	18.86	19.14	9.87
ENSG00000025293.17	PHF20	19.36	15.46	14.94	32.68	33.87	33.76	32.94	34.73	27.35	29.13	31.16	25.28
ENSG00000025423.11	HSD17B6	0	0	0.09	0.61	1.64	2.24	0.66	0.65	0.8	0.46	4.06	5.93
ENSG00000025434.19	NR1H3	3.01	2.7	2.56	88.25	87.13	88.81	13.36	11.9	15.12	15.87	14.07	20.35
ENSG00000025708.14	TYMP	1.95	4.23	3.2	3.61	7.15	7	0.66	0.76	0.36	0.67	0.74	1.71
ENSG00000025770.19	NCAPH2	15.46	26.35	20.73	57.21	54.17	48.49	54.36	46.95	52.44	45.96	36.04	43.78
ENSG00000025772.8	TOMM34	40.16	54.23	34.9	94.6	111.78	116.39	37.13	37.37	43.53	44.57	33.01	29.56
ENSG00000025796.14	SEC63	11.41	29.59	14.68	32.34	33.39	40.82	58.21	51.47	58.93	62.52	65.76	72.8
ENSG00000025800.14	KPNA6	13.66	13.22	11.82	10.89	10.96	11.8	17	17	16.47	15.6	18.48	7.82
ENSG00000026025.16	VIM	3450.57	4179.17	3525.93	6.5	4.83	14.69	195.32	198.99	491.37	503.19	123.17	31.23
ENSG00000026036.23	RTEL1-TNFRSF6B	1.78	2.23	1.58	4.69	3.47	5.49	1.47	1.73	1.77	1.67	1.77	3.88
ENSG00000026103.25	FAS	2.26	3.24	2.12	0	0	0	2.59	3.59	2.77	3.63	2.38	2.18
ENSG00000026297.17	RNASET2	13.8	18.69	10.84	51.72	55.19	54.92	27.87	25.66	20.17	21.03	39.26	60.39
ENSG00000026508.21	CD44	97.15	168.68	98.24	8.42	4.07	9.63	22.45	22.92	10.31	13.57	7.77	10.06
ENSG00000026559.14	KCNG1	9.02	9.4	9.59	0.21	0.11	0.47	16.62	14.02	14.07	14.1	10.42	12.71
ENSG00000026652.15	AGPAT4	5.57	4.14	5.38	0.83	1.27	1.08	15.7	15.26	11.06	10.28	7.82	12.74
ENSG00000026751.17	SLAMF7	0.23	0	0	0.03	0	0	0	0	0	0	0	0.02
ENSG00000026950.17	BTN3A1	4.81	5.38	6.31	11.65	6.31	9.67	0.86	1.03	0.6	0.85	4.48	4.45
ENSG00000027001.10	MIPEP	9.58	17.69	8.88	19.48	23.19	21.14	30.48	20.03	20.35	22.24	17.19	20.11
ENSG00000027075.17	PRKCH	49.64	28.82	46.12	3.31	2.65	4.54	13.75	13.5	54.35	55.91	12.93	2.59
ENSG00000027644.5	INSRR	0	0	0	0	0	0	0.67	0.86	0.06	0.06	0.04	0.05
ENSG00000027697.16	IFNGR1	24.38	23.38	19.81	166.51	179.08	220.89	21.23	21.54	30.58	31.34	23.66	25.36
ENSG00000027847.14	B4GALT7	49.6	49.53	49.97	26.43	32.16	30.28	16.34	14.99	14.72	13.11	15.5	12.91
ENSG00000027869.12	SH2D2A	0	1.01	0.17	2.01	2.1	3.07	3.25	2.82	1.26	0.22	8.58	5.7
ENSG00000028116.18	VRK2	7.68	12.37	6.7	15.51	15.61	18.98	18.4	17.21	20.12	18.28	19.42	12.9
ENSG00000028137.19	TNFRSF1B	13.41	4.92	13.42	10.72	10.59	8.64	0.37	0.08	0.19	0.52	0.78	1
ENSG00000028203.19	VEZT	23.61	31.79	18.53	43.33	46.75	56.5	45.13	46.76	45.39	47.72	63.18	29.98
ENSG00000028277.22	POU2F2	2.58	0.69	1.5	0.71	0.43	0.67	0.7	1.21	0.42	0.4	4.69	2.62
ENSG00000028310.18	BRD9	18.81	26.32	19.05	26.4	29.41	22.73	24.6	21.29	27.17	26.45	25.41	21.13
ENSG00000028528.15	SNX1	49.72	59.65	55.4	45.78	49.62	55.74	48.42	48.26	49.89	49.72	19.95	19.54
ENSG00000028839.10	TBPL1	21.6	25.28	15.4	12.69	14.32	11.66	61.67	62.89	36.31	45.14	35.95	36.71
ENSG00000029153.15	BMAL2	9.73	8.42	7.98	5.55	7.66	7.29	4.17	4.9	3.37	3.45	6.19	4.21
ENSG00000029363.17	BCLAF1	31.32	33.97	32.64	56.82	68.66	77.28	173.19	153.84	136.5	135.78	99.94	40.13
ENSG00000029364.12	SLC39A9	15.22	17.6	10.94	37.95	37.99	44.39	20.03	18.98	20.71	19.7	20.74	13.84
ENSG00000029534.22	ANK1	0.5	0.28	0.76	0.11	0.2	0.13	2.08	2.08	4.61	3.09	3	2.11
ENSG00000029559.7	IBSP	0	0	0	0.16	0.15	0.11	0	0	0	0	0.05	0
ENSG00000029639.11	TFB1M	11.25	14.93	9.56	13.18	16.44	16.62	9.12	7	7.68	8.71	22.07	38.67
ENSG00000029725.17	RABEP1	14.44	17.52	9.92	17.53	16.22	16.03	22.3	20.41	21.87	22.24	23.13	13.71
ENSG00000029993.15	HMGB3	43.83	87.79	44.02	33.23	47.43	39.92	315.11	325.57	236.2	224.14	261.77	181.15
ENSG00000030066.14	NUP160	5.45	6.52	5.49	25.53	25.66	28.34	65.55	64.97	59.08	57.62	34.1	25.33
ENSG00000030110.14	BAK1	25.89	22.52	28.36	22.45	22.48	21.83	17.27	17.04	17.8	17.83	28.19	17.72
ENSG00000030304.15	MUSK	0	0	0	0.03	0	0	0	0.33	0.1	0	0	0
ENSG00000030419.17	IKZF2	0.04	0.09	0.08	1.11	0.69	0.82	22.26	19.88	16.18	17.12	0.56	0.35
ENSG00000030582.19	GRN	702.71	480.68	716.36	272.29	287	242.72	147.49	153.25	205.21	205.31	129.42	85.74
ENSG00000031003.11	FAM13B	3.86	2.82	2.35	8.03	8.8	10.75	16.25	17.42	16.05	13.76	7.53	6.91
ENSG00000031081.11	ARHGAP31	14.94	8.6	14.3	0.22	0.14	0.41	0.1	0.31	1.42	1.37	0.22	0.41
ENSG00000031691.7	CENPQ	0.78	2.75	0.69	4.83	4.09	4.79	18.43	18.07	17.96	17.87	13.44	11.82
ENSG00000031698.13	SARS1	57.22	86.08	62.23	85.65	87.82	87.83	78.89	75.96	99.79	96.77	98.88	72.15
ENSG00000031823.14	RANBP3	35.75	31.41	40.17	32.13	41.36	34.37	70.78	66.5	60.47	61.22	46.14	40.03
ENSG00000032219.19	ARID4A	3.49	2.32	2.65	8.36	8.14	10.17	12.12	12.84	12.05	9.66	9.84	5.22
ENSG00000032389.13	EIPR1	18.46	30.56	24.49	19.21	20.32	20.99	30.25	31.79	28.33	26.48	21.8	20.08
ENSG00000032444.17	PNPLA6	79.3	98.77	79.76	24.64	24.71	22.99	44.19	46.29	46.24	38.18	62.87	42.67
ENSG00000032742.18	IFT88	2.43	2.84	1.7	12.33	9.79	11.15	11.52	13.41	10.53	9.5	6.49	4.95
ENSG00000033011.14	ALG1	15.82	21.85	18.67	28.08	30.76	24.8	25.35	21.69	22.33	25.56	22.46	23.99
ENSG00000033030.16	ZCCHC8	6.73	8.89	6.97	26	23.66	28.13	18.18	18.1	20.58	18.93	18.67	23.09
ENSG00000033050.9	ABCF2	12.64	16.43	8.79	15.06	22.68	18.19	21.18	22.88	20.38	18.37	14.47	9.89
ENSG00000033100.17	CHPF2	70.19	57.19	79.15	44.89	49.54	45.72	22.97	23.87	28.3	26.35	15.37	16.36
ENSG00000033122.21	LRRC7	0	0	0	0.04	0.03	0	0.08	0.09	0.05	0.01	0.05	0.04
ENSG00000033170.17	FUT8	15.83	22.89	11.67	31.03	35	41.06	67.04	63.35	102.92	101.45	27.27	8.15
ENSG00000033178.13	UBA6	18.6	12.9	11.97	20.14	22.69	27.26	23.65	25.25	23.93	26.95	21.77	12.77
ENSG00000033327.13	GAB2	11.81	6.35	13.77	15.51	16.16	16.4	27.52	25.65	48.91	44.34	3.11	1.78
ENSG00000033627.18	ATP6V0A1	17.82	18.65	19.71	44.68	41.12	41.06	31.11	30.52	36.15	35.12	32.93	20.38
ENSG00000033800.14	PIAS1	4.27	4.73	4.35	12.35	11.96	12.8	16.91	18.06	11.71	13.93	16.37	6.33
ENSG00000033867.18	SLC4A7	19.59	15.81	17.28	5.67	3.91	7.44	14.95	13.2	16.37	16.37	36.05	23.76
ENSG00000034053.15	APBA2	12.83	12.78	14.43	0	0	0	19.11	19.1	10.86	10.38	8.97	8.73
ENSG00000034152.20	MAP2K3	36.9	34.1	35.89	35.72	42.27	43.18	12.94	12.25	13.29	14.78	13.9	8.11
ENSG00000034239.11	CLXN	0	0	0	0	0	0	0.37	0.29	0.27	0.05	0.07	0.02
ENSG00000034510.6	TMSB10	4796.93	5923.97	5271.46	1829.59	2259.84	1940.36	2909.32	2957.23	2804.15	2932.17	1486.41	1448.46
ENSG00000034533.12	ASTE1	1.46	1.93	1.83	14.25	14.34	13.79	5.22	4.54	3.99	4.19	2.37	2.52
ENSG00000034677.13	RNF19A	37.29	31.05	34.58	30.22	24.42	27.32	13.07	12.37	19.82	19.9	8.68	3.84
ENSG00000034693.15	PEX3	5.17	6.3	3.91	17.71	20.35	26.7	8.12	8.76	7.01	8.98	7.88	17.38
ENSG00000034713.8	GABARAPL2	119.67	101.27	117.51	115.75	117.03	108.92	47.91	48.96	56.48	52.44	48.87	53.01
ENSG00000034971.17	MYOC	0	0	0	0	0	0	0	0	0	0	0	0
ENSG00000035115.22	SH3YL1	19.4	12.33	15.08	121.15	98.63	105.34	33.93	34.15	37.51	33.63	28.27	29.9
ENSG00000035141.10	FAM136A	22.08	33.33	21.05	67.38	75.27	79.33	71.49	77.11	67.62	70.29	62.82	65.85
ENSG00000035403.18	VCL	45.35	38.3	42.19	22.79	24.41	22.69	56.13	58.87	73.24	70.25	103.34	76.73
ENSG00000035499.13	DEPDC1B	1.54	3.81	1.56	18.04	22.85	17	34.26	33.77	30.18	29.45	27.39	26.78
ENSG00000035664.11	DAPK2	4.64	1.48	6.91	5.59	5.38	4.18	0.83	1.17	0.96	0.97	2.1	1.83
ENSG00000035681.9	NSMAF	10.08	11.59	4.91	13.85	11.25	10.31	25.55	22.81	23.2	21.89	16.57	13.09
ENSG00000035687.10	ADSS2	83.32	58	64.17	33.51	33.69	40.93	111.31	112.92	51.03	47.73	58.29	44.67
ENSG00000035720.8	STAP1	0	0	0	0	0	0	0	0	0	0	0	0
ENSG00000035862.13	TIMP2	221.92	104.39	215.88	80.79	90.26	100.81	38.86	35.34	42.99	40.51	24.17	14.34
ENSG00000035928.17	RFC1	8.44	14.84	7.55	25.65	20.51	24.87	54	48.98	53.14	45.79	42.23	31.76
ENSG00000036054.13	TBC1D23	5.6	7.68	5.64	23.61	21.8	27.92	20.97	20.91	26.29	21.58	17.16	9.49
ENSG00000036257.14	CUL3	22.39	30.73	14.95	32.56	37.59	48.48	86.58	84.97	86.32	75.98	64.19	35.47
ENSG00000036448.10	MYOM2	4.54	1.61	1.21	1.41	0.67	1.32	1.16	0.46	2.52	1.68	2.51	1.37
ENSG00000036473.8	OTC	0	0	0	0.2	0.16	0.34	0	0	0	0	0	0
ENSG00000036530.9	CYP46A1	0	0.22	0.06	0.05	0	0.35	0.98	0.86	1.62	0.54	0.49	0.75
ENSG00000036549.13	ZZZ3	6.21	9.93	6.34	12.54	11.43	17	29.95	30.13	27.01	28.3	17	12.33
ENSG00000036565.15	SLC18A1	0	0	0	0	0	0	0	0	0	0	0	0
ENSG00000036672.16	USP2	0.35	0.13	0.31	4.91	4.05	3.81	4.68	5.94	2.07	1.71	3.55	1.7
ENSG00000036828.17	CASR	0	0	0	0	0	0	0	0	0	0.03	0.38	0.21
ENSG00000037042.9	TUBG2	13.17	9.45	10.89	25.77	25.92	24.3	10.35	9.97	9.18	8.77	16.88	13.18
ENSG00000037241.7	RPL26L1	55.45	67.79	62.57	41.66	45.55	62.2	51.22	63.56	52.26	56.64	74.33	70.18
ENSG00000037280.16	FLT4	27.03	10.18	27.64	0.01	0.03	0	5.43	4.69	0.46	1.88	4.43	5.87
ENSG00000037474.15	NSUN2	19.94	27.98	19.3	41.62	53.67	59.61	37.42	37.21	48.83	48.68	54.39	36.03
ENSG00000037637.11	FBXO42	9.64	6.64	10.13	5.33	7.33	6.35	12.35	12.98	11.11	11.51	12.68	5.82
ENSG00000037749.13	MFAP3	9.18	8.21	7.41	8.88	9.87	14.16	28.27	27.93	30.56	28.26	14.1	7.91
ENSG00000037757.14	MRI1	19.88	8.12	18.06	12.43	9.49	7.81	8.56	8.18	8.11	9.18	9.13	9.73
ENSG00000037897.17	METTL1	9.73	16.06	9.62	18.19	25.5	17.42	10.6	16.88	10.01	12.74	15.53	18.9
ENSG00000037965.6	HOXC8	0.38	0.3	0.11	1.45	2.12	1.53	0	0	0.05	0.09	0	0
ENSG00000038002.9	AGA	8.69	12.81	9.76	28.58	23.78	28.36	14.76	11.28	8.08	11.5	9.29	5.71
ENSG00000038210.14	PI4K2B	5.47	3.13	3.98	19.62	17.72	21.35	21.46	20.37	16.54	16.08	10.51	5.34
ENSG00000038219.13	BOD1L1	6.69	5.69	4.64	8.9	10.02	9.94	39.16	28.72	28.44	26.71	19.61	8.92
ENSG00000038274.18	MAT2B	45.33	37.42	34.64	32.33	33.27	36.54	54.07	48.61	53.42	53.23	33.99	42.89
ENSG00000038295.8	TLL1	0.28	0.2	0.42	0	0	0	2.29	2.72	0.35	0.01	0.15	0.18
ENSG00000038358.15	EDC4	34.33	33.22	40	74.63	71.44	73.52	47.42	45.08	40.41	40.77	25.22	37.03
ENSG00000038382.23	TRIO	40.67	29.67	35.01	28.05	26.78	25.04	23.51	26.04	54.33	42.58	19.42	15.39
ENSG00000038427.16	VCAN	0.92	0.9	0.54	1.17	2.94	3.1	38.6	40.17	12.65	12.24	44.74	62.59
ENSG00000038532.17	CLEC16A	11.91	9.31	8.68	7.19	7.41	8.21	7.54	6.12	8.4	8.11	5.85	3.59
ENSG00000038945.15	MSR1	4.73	6.87	3.39	22.98	21.57	27.01	0	0.04	1.06	0.11	0.21	0
ENSG00000039068.20	CDH1	0.68	0.37	0	437.04	485.22	488.17	263.4	253.42	397.16	410.41	130.63	49.83
ENSG00000039123.16	MTREX	11.05	27.63	11.03	31.24	39.82	38.16	43.12	42.52	34.89	35.69	54.9	31.02
ENSG00000039139.11	DNAH5	0.39	0.85	0.37	0.16	0.18	0.11	0.91	0.33	0.45	0.18	1.07	0.31
ENSG00000039319.17	ZFYVE16	4.65	7.27	6.29	13.33	20.96	19.52	20.81	17.82	19.33	20.48	16.35	11.07
ENSG00000039523.20	RIPOR1	79.32	71.6	80.68	32.37	32.37	38.04	29.88	31.93	28	27.95	6.47	2.99
ENSG00000039537.16	C6	0	0	0	0.13	0.13	0	0	0.08	0	0.03	0	0
ENSG00000039560.14	RAI14	87.93	94.33	61.02	17.44	15.19	17.29	27.82	24.91	26.85	26.32	40.79	27.46
ENSG00000039600.11	SOX30	0	0.07	0.05	2.76	2.52	1.51	0.18	0.04	0.15	0.14	0.03	0.06
ENSG00000039650.12	PNKP	51.91	45.14	56.78	40.48	40.47	49.6	62.32	50.97	41.67	40.98	81.88	71.51
ENSG00000039987.7	BEST2	0	0	0	0	0	0	0.44	0.37	0	0	4.85	4.31
ENSG00000040199.18	PHLPP2	1.81	1.71	1.56	20.76	22.78	21.73	6.29	4.29	3.7	3.58	5.06	3.81
ENSG00000040275.17	SPDL1	7.92	26.06	8.36	15.91	17.13	20.32	57.02	54.01	47.59	43.7	37.7	26.83
ENSG00000040341.18	STAU2	15.32	15.52	17.28	15.61	16.21	18.92	47	47.06	44.68	35.84	37.89	26.48
ENSG00000040487.13	SLC66A1	15.42	18.12	14.64	41.35	47.64	40.07	16.94	19.72	22.37	21.55	10.54	11.82
ENSG00000040531.16	CTNS	14.86	15.26	18.16	20.69	21.98	22.71	24.1	19.79	22.61	26.33	8.22	7.96
ENSG00000040608.14	RTN4R	0.84	1.03	1.02	8.48	8.69	6.64	9.85	9.95	7.23	5.78	23.39	17.61
ENSG00000040633.13	PHF23	54.91	50.78	56.47	23.41	24.79	18.55	69.68	65.29	53.79	59.34	38.95	23.54
ENSG00000040731.10	CDH10	0	0	0	0.1	0	0	1.8	1.31	7.09	5.83	0.44	0.05
ENSG00000040933.16	INPP4A	5.6	8.18	6.45	5.59	7.82	4.88	10.11	9.75	6.39	6.06	8.4	5.39
ENSG00000041353.10	RAB27B	0.04	0	0	0.35	0.31	0.21	1.02	0.91	0.37	0.36	0.68	0.07
ENSG00000041357.16	PSMA4	151.83	283.84	121.22	162.94	166.66	221.44	229.94	220.66	209.75	221.2	268.65	285.11
ENSG00000041515.16	MYO16	0	0.02	0	0.03	0.02	0	0.31	0.33	0.03	0.01	0.05	0.01
ENSG00000041802.11	LSG1	16.36	20.96	11.48	35.75	41.96	37.51	30.71	28.74	25.97	27.85	30.24	17.71
ENSG00000041880.15	PARP3	10.11	7.04	7.83	12.27	10	17.19	0.59	0.93	0.85	1.16	1.31	0.98
ENSG00000041982.17	TNC	0.63	0.35	0.02	0.23	0.15	0.45	170.31	154.95	282.41	276.21	2.21	2.67
ENSG00000041988.16	THAP3	16.29	15.22	15.85	12.73	9.65	16.84	15.35	17.57	15.16	11.95	12.66	13.74
ENSG00000042062.13	RIPOR3	0	0	0	2.38	0.8	1.25	2.15	1.26	2.68	1.4	2.34	6.29
ENSG00000042088.14	TDP1	5.43	10.38	5.81	5.74	7.66	9.14	35.49	38.3	30.78	28.84	32.78	26.1
ENSG00000042286.15	AIFM2	4.14	6.23	2.15	36.14	40.13	38.53	0.96	1.02	1.08	0.98	1.62	2.06
ENSG00000042304.14	C2orf83	0	0	0	0.08	0	0	0	0	0	0	0	0
ENSG00000042317.17	SPATA7	4.51	4.78	3.57	5.36	7.15	4.75	16.36	14.57	10.76	14.22	13.74	7.29
ENSG00000042429.12	MED17	14.43	14.93	10.79	24.94	27.86	27.11	29.6	30.35	28.14	28.33	10.98	11.24
ENSG00000042445.14	RETSAT	25.56	22.02	26.12	108.63	109.35	110.24	7.12	5.66	6.05	5.67	11.69	9.85
ENSG00000042493.16	CAPG	55.48	68.45	54.57	13.12	13.59	11.31	43.85	45.03	53.86	63.15	45.95	55.55
ENSG00000042753.12	AP2S1	527.56	584.69	577.22	159.95	181.01	139.3	195.34	214.04	201.12	190.76	201.57	193.76
ENSG00000042781.14	USH2A	0	0	0	0.01	0.01	0.01	0.01	0.02	0	0	0.02	0.1
ENSG00000042813.8	ZPBP	0	0	0	0	0	0	0	0	0	0	0	0
ENSG00000042832.12	TG	1.65	0.54	0.37	3.56	2.33	4.7	0	0	0.01	0.17	0.29	0
ENSG00000042980.14	ADAM28	0.02	0	0	0.69	0.49	0.99	27.32	35.87	11.61	13.73	0.86	0.75
ENSG00000043039.7	BARX2	0	0	0	0.17	0.17	0.09	0.39	0.16	0.75	0.41	0	0
ENSG00000043093.15	DCUN1D1	10.59	8.69	6.44	19.04	21.94	26.19	18.99	16.1	18.58	18.74	14.82	7.68
ENSG00000043143.22	JADE2	7.27	4.41	5.56	28.17	29.7	29.08	3.97	3.21	3.29	3.21	8.78	3.65
ENSG00000043355.12	ZIC2	0	0	0	0	0.1	0.11	22.15	20.82	0.81	1.94	157.26	62.48
ENSG00000043462.13	LCP2	0.33	0.22	0.69	0	0	0	0.45	0.07	0.08	0.14	0.38	0.26
ENSG00000043514.17	TRIT1	8.65	9.41	9.22	10.19	10.66	13.48	26.87	23.6	27.09	25.98	29.06	26.79
ENSG00000043591.6	ADRB1	0	0	0	0.08	0.18	0	0	0.03	0.08	0.03	0.02	0.05
ENSG00000044012.4	GUCA2B	0	0	0	16.45	17.4	18.43	0	0	0	0	0	0
ENSG00000044090.13	CUL7	36.69	28.08	40.15	46.81	45.12	44.69	37.71	37.75	47.61	39.81	37.87	25.25
ENSG00000044115.21	CTNNA1	140.01	209.05	138.95	278.25	300.01	337.93	324.12	314.92	331.25	328.34	257.99	122.62
ENSG00000044446.12	PHKA2	6.57	4.69	6.02	19.12	18.19	17.3	23.7	24.15	25.55	31.04	33.97	37.9
ENSG00000044459.15	CNTLN	1.95	1.8	1.59	1.56	1.48	1.45	3.44	4.72	2.76	2.59	8.75	4.76
ENSG00000044524.11	EPHA3	0	0	0	0	0	0	0.02	0	0	0.04	0.11	0.2
ENSG00000044574.9	HSPA5	280.83	414.14	248.57	462.74	520.48	527.42	227.68	215.91	224.48	232.25	276.7	230.14
ENSG00000046604.14	DSG2	0.02	0.16	0	70.96	72.66	90.43	135.28	134.23	150.42	151.65	67.76	46.23
ENSG00000046647.14	GEMIN8	16.95	20.68	15.47	5.8	4.78	4.85	27.12	27.61	37.6	30.77	43.79	29.95
ENSG00000046651.16	OFD1	3.37	3.37	3.36	14.06	13.91	18.67	30.43	31.95	37.1	36.45	18.75	23.44
ENSG00000046653.15	GPM6B	0.32	0	0	0	0	0	23.31	24.99	64.89	64.41	93.21	64.28
ENSG00000046774.10	MAGEC2	0	0	0	0	0	0	0	0	0	0	0	0
ENSG00000046889.19	PREX2	6.82	1.79	4	0	0	0.01	2.77	2.69	0.95	1.1	8.43	16.38
ENSG00000047056.18	WDR37	13.12	8.43	10.85	10.64	10.3	9.82	8.66	8.75	7.99	8.18	6.11	4.83
ENSG00000047188.16	YTHDC2	8.49	5.87	6.84	8.36	8.21	10.87	12.04	13.68	14.47	15.63	12.91	9.21
ENSG00000047230.15	CTPS2	4.47	5.27	5.14	10.83	10.25	9.98	62.95	66.95	57.2	57.61	55.87	41.06
ENSG00000047249.18	ATP6V1H	29.51	46.54	23.58	22.7	26.05	29.52	42.37	41.57	60.3	61.51	34.14	23.32
ENSG00000047315.17	POLR2B	31.4	55.28	26.75	57.89	57.55	57.23	111.03	108.17	117.29	119.36	71.79	58.01
ENSG00000047346.13	ATOSA	15.8	10.19	10.57	9.26	6.43	7.59	13.09	12.72	14.27	13.46	11.08	3.66
ENSG00000047365.13	ARAP2	0.02	0	0.51	1.78	5.47	3.48	2.66	3.13	6.28	4.86	0.28	0.2
ENSG00000047410.14	TPR	10.72	23.5	9.39	52.18	48.98	57.34	153.46	163.15	106.56	96.29	45.04	35.32
ENSG00000047457.14	CP	0	0.24	0	33.74	23.38	30.71	0	0.25	0.21	0.32	0.45	0.75
ENSG00000047578.14	KATNIP	7.73	5.69	8.33	7.52	6.63	10.02	8.97	11.09	13.28	12.85	8.02	4.15
ENSG00000047579.20	DTNBP1	17.25	21.7	17.18	16.59	17.35	19.77	14.76	16.97	20.74	20.38	12.53	8.9
ENSG00000047597.7	XK	0	0.02	0	0.26	0.27	0.34	0.97	1.14	0.41	0.28	1.32	0.43
ENSG00000047617.18	ANO2	4.88	2.46	5.44	0.04	0.06	0	9.73	9.61	6.28	6.94	1.77	1.06
ENSG00000047621.12	C12orf4	4.74	6.36	3.72	14.31	14.61	15.62	8.23	10.97	9.39	11.84	6.75	4.47
ENSG00000047634.15	SCML1	1.6	2.18	2.53	10.05	9.62	10.69	3.57	2.88	2.96	3.35	1.71	1.8
ENSG00000047644.20	WWC3	15.47	7.68	15.03	6.16	5.82	6.37	12.29	13.73	28.73	27.54	6.78	9.45
ENSG00000047648.23	ARHGAP6	0.27	0.29	0.33	0.7	0.92	0.34	0.39	0.56	0.9	0.94	0.06	0.46
ENSG00000047662.5	FAM184B	0	0	0.02	0.02	0.01	0	0.04	0.04	0.03	0.02	0.05	0.1
ENSG00000047849.22	MAP4	96.36	89.17	92.83	49.65	54.77	51.72	52.62	53.22	56.34	57.3	69.84	34.42
ENSG00000047932.14	GOPC	8.82	7.29	6.86	14.24	14.16	16.15	22.37	22.04	22.57	22.51	12.34	7.72
ENSG00000047936.11	ROS1	0	0	0	0.08	0.06	0.06	0	0	0	0	0	0.01
ENSG00000048028.12	USP28	5.26	8.7	6.43	15.9	17.08	16.76	45.07	46.41	29.35	34.42	43.51	36.83
ENSG00000048052.25	HDAC9	1.31	1.31	0.91	0.72	1.07	0.72	2.99	2.91	0.61	0.54	5.26	2.71
ENSG00000048140.18	TSPAN17	57.14	47.74	62.9	20.97	24.58	22.54	23.5	22.96	28.82	24.17	40.67	34.54
ENSG00000048162.22	NOP16	46.69	80.2	50.76	50.02	62.82	61.91	40.89	36.36	40.5	45.6	55.28	65.81
ENSG00000048342.18	CC2D2A	10.17	8.94	14.05	5.67	8.41	5.06	10.78	16.11	13.19	11.21	9	6.12
ENSG00000048392.13	RRM2B	28.38	15.18	21.25	3.83	3.42	3.56	7.8	7.06	14.66	15.64	25.63	17.99
ENSG00000048405.11	ZNF800	6	6.85	6.99	9.01	9.93	15.01	4.83	4.65	6.28	7.04	1.68	1.2
ENSG00000048462.11	TNFRSF17	0	0	0	0	0	0	0	0	0	0	0	0
ENSG00000048471.14	SNX29	3.62	2.54	4.1	1.17	1.24	0.96	4.98	5.05	4.69	4.93	2.27	1.3
ENSG00000048540.16	LMO3	0	0	0	0	0	0	2.35	2.35	1.55	1.31	0.18	11.05
ENSG00000048544.6	MRPS10	16.4	21	13.38	33.2	33.88	39.35	18.72	17.11	16.88	16.88	29.32	14.77
ENSG00000048545.18	GUCA1A	0	0	0	0	0	0	1.42	2.03	1.66	2.77	26.29	14.72
ENSG00000048649.14	RSF1	8.81	10.49	9.45	27.85	30.71	32.42	58.91	56.36	57.76	51.39	44.27	19.48
ENSG00000048707.15	VPS13D	6.57	5.12	7.14	9.93	8.03	13.24	11.66	12.04	12.12	11.85	8.05	6.62
ENSG00000048740.19	CELF2	7.41	2.94	6.86	0.06	0.01	0.1	13.03	14	7.58	7.54	9.51	3.36
ENSG00000048828.18	FAM120A	52.39	23.55	53.91	27.09	25.47	26.6	22.4	23.17	23.75	23.11	18.24	19.23
ENSG00000048991.18	R3HDM1	7.38	5.6	6.38	10.57	10.85	12.3	21.84	26.28	23.07	18.21	29.49	15.85
ENSG00000049089.15	COL9A2	0.09	0.45	0.51	6.38	7.55	8.16	20.25	21.87	6.2	5.27	2.64	4.83
ENSG00000049130.16	KITLG	2.09	5.55	1.79	11.09	12.87	14.81	6.36	6.61	1	1.29	2.67	1.83
ENSG00000049167.16	ERCC8	4.53	5	3.49	10.93	11.42	9.91	16.27	14.99	16.62	15.71	17.86	17.2
ENSG00000049192.15	ADAMTS6	3.54	2.18	3.3	0.01	0.03	0.15	3.47	3.35	4.49	4.23	0.43	0.37
ENSG00000049239.13	H6PD	16.81	7.99	16.65	11.81	11.05	10.74	9.14	9.29	9	8.83	6.53	1.91
ENSG00000049245.13	VAMP3	62.02	84.85	50.49	59.08	58.35	64.71	48.31	40.85	47.32	46.18	43.17	23.55
ENSG00000049246.15	PER3	0.94	0.34	0.77	12.27	12.04	13.08	2.13	2.09	0.96	0.66	4.8	3.45
ENSG00000049247.14	UTS2	0	0	0	0.18	0.17	0.37	0.36	0.27	0.3	0.49	0.57	0.59
ENSG00000049249.10	TNFRSF9	0	0.02	0.28	0.64	0.89	1.27	0	0	0	0.02	0	0.01
ENSG00000049283.19	EPN3	0.34	1.29	0.78	3.27	4.6	5.56	14.61	16.44	13.85	15.42	1.43	0.9
ENSG00000049323.16	LTBP1	25.62	32.48	24.96	6.02	6.3	4.94	84.6	85.57	77.23	78.15	12.9	9.25
ENSG00000049449.10	RCN1	355.48	326.12	360.42	53.31	52.14	60.7	89.4	88.07	99.46	94.84	165.17	120.77
ENSG00000049540.19	ELN	0.26	0	0.61	0	0	0	3.88	3.72	2.07	1.32	10.92	6.62
ENSG00000049541.11	RFC2	11.78	21.11	10.49	29.61	35.23	36.64	85.88	76.15	64.16	59.26	73.96	49.07
ENSG00000049618.25	ARID1B	24.01	9.19	15.57	19.01	19	19.96	39.48	38.5	36	35.33	21.49	12.5
ENSG00000049656.14	CLPTM1L	79.32	100.99	102.26	94.97	109.68	97.97	43.66	42.88	77.82	73.73	62.56	58.17
ENSG00000049759.20	NEDD4L	14.18	6.58	9.3	36.23	33.05	37.45	85.27	31.44	21.44	26.72	37.45	31.3
ENSG00000049768.18	FOXP3	0.06	0	0	0.43	1.25	0.68	0.25	1.31	0.2	0.24	0.62	0.21
ENSG00000049769.14	PPP1R3F	2.02	1.18	3.55	0.48	0.64	0.65	4.73	3.27	3.5	3.62	4.98	4.61
ENSG00000049860.14	HEXB	175.56	272.8	164.05	283.27	298.95	325.7	64.56	53.53	60.13	56.8	114.24	120
ENSG00000049883.15	PTCD2	1.84	2.21	1.55	2.84	4.01	4.67	9.31	8.53	8.78	6.96	11.17	5.02
ENSG00000050030.16	NEXMIF	0	0	0	0	0	0	0.36	0.44	0.1	0.13	0.2	0.12
ENSG00000050130.18	JKAMP	30.09	30.82	22.44	26.46	32.49	40.95	43.65	37.86	46.21	44	45.67	43.62
ENSG00000050165.19	DKK3	184.98	180.68	190.66	4.14	5.11	9.26	51.42	59.98	36.17	31.83	16.62	23.56
ENSG00000050327.15	ARHGEF5	0.1	0.57	0.3	23.79	25.8	24.54	15.48	14.77	17.78	16.31	9.75	7.6
ENSG00000050344.9	NFE2L3	19.46	28.12	17.95	53.16	57.6	67.5	31.59	30.92	11.09	13.68	76.29	153.47
ENSG00000050393.12	MCUR1	15.37	9.21	6.9	51.49	56.07	60.15	11.36	10.07	10.63	12.39	10.36	12.56
ENSG00000050405.14	LIMA1	14.58	20.5	12.83	146.43	118.49	152.74	46.07	41.07	61.26	57.54	28.54	22.2
ENSG00000050426.16	LETMD1	34.48	21.47	31.34	107.27	82.1	92.45	27.11	30.98	50.05	48.52	53.22	34.06
ENSG00000050438.17	SLC4A8	3.19	3.62	2.35	3.09	3.95	3.68	1.63	2.49	4.8	3.83	9.55	4.8
ENSG00000050555.19	LAMC3	0.03	0	0	0	0.11	0	0.71	0.22	0.21	0.17	11.64	19.43
ENSG00000050628.21	PTGER3	0	0	0.09	0	0	0	1.36	1.34	0.63	0.44	0.09	0.07
ENSG00000050730.16	TNIP3	0	0	0	0.1	0.09	0.4	0.24	0.29	0.1	0.18	0	0
ENSG00000050748.18	MAPK9	7.47	7.38	8.03	26.15	29.15	36.43	19.98	24.62	27.4	29.33	17.91	16.27
ENSG00000050767.18	COL23A1	0	0	0	0	0.06	0.19	3	4.09	1.67	1.47	6.53	15.96
ENSG00000050820.17	BCAR1	132.45	114.86	141.05	72.55	82.81	76.45	46.78	47.96	143.95	130.66	24.88	25.57
ENSG00000051009.11	FHIP1B	27.87	20.26	30.4	65.17	64.49	45.37	32.78	35.31	30.06	28.52	14.71	16.83
ENSG00000051108.15	HERPUD1	44.09	35.09	54.44	242.11	263.18	351.66	30.05	24.7	60.15	51.66	12.28	18.89
ENSG00000051128.19	HOMER3	379.13	302.1	398.95	17.77	20.2	21.78	65.73	66.07	44.03	40.6	45.21	35.79
ENSG00000051180.17	RAD51	3.64	8.45	4.08	5.79	7.6	10.09	26.93	26.08	23.32	26.33	20.1	19.78
ENSG00000051341.15	POLQ	0.34	0.94	0.56	1.94	2.18	3.05	6.72	7.27	7.03	6.53	10.14	5.62
ENSG00000051382.9	PIK3CB	3.99	5.59	3.16	22.91	22.46	28.74	15.05	14.68	14.32	13.07	17.24	6.83
ENSG00000051523.12	CYBA	108.67	115.32	121.78	274.2	306.42	236.69	186.11	193.6	168.4	175.07	293.65	516.68
ENSG00000051596.10	THOC3	32.24	37.21	36.07	20.71	27	26.68	78.13	74.54	62.38	70.79	67.07	39.1
ENSG00000051620.11	HEBP2	91.4	93.79	99.43	49.74	60.24	53.17	34.73	36.14	36.78	36.07	16.61	19.64
ENSG00000051825.15	MPHOSPH9	3.5	8.09	4.24	7.93	7.47	5.65	12.98	11.03	16.58	11.94	29.06	14.84
ENSG00000052126.17	PLEKHA5	2.76	2.79	3.63	20.74	19.41	27.79	29.53	28.22	37.66	34.36	45.07	34.08
ENSG00000052344.16	PRSS8	0	0.99	0	545.24	583.4	510.42	196.55	203.74	203.7	196.57	85.31	82.63
ENSG00000052723.12	SIKE1	14.03	16.56	21.74	12.76	15.42	13.9	22.9	24.85	27.54	21.89	19.37	25.93
ENSG00000052749.14	RRP12	9.77	13.73	12.88	22.87	28.01	22.33	15.59	15.6	12.29	11.11	17.11	15.92
ENSG00000052795.13	FNIP2	3	2.07	2.55	18.25	21.54	20.95	6.89	7.36	14.17	12.63	3.86	1.34
ENSG00000052802.13	MSMO1	14.19	33.25	6.2	68.8	65.32	79.75	32.56	31.45	32.79	33.22	51.36	74.52
ENSG00000052841.16	TTC17	23.06	24.41	19.34	63.43	59.33	71.74	79.46	85.47	75.93	74.62	97.39	114.91
ENSG00000052850.8	ALX4	0	0	0	0.01	0	0	0.02	0.03	0.02	0.02	0.01	0
ENSG00000053108.18	FSTL4	0.17	0	0	0.55	0.61	0.41	0.45	1.17	0.51	0.08	1.67	1.37
ENSG00000053254.16	FOXN3	10.37	2.69	7.95	16.59	15.27	18.49	21.76	23.03	28.6	27.54	33.07	16.62
ENSG00000053328.9	METTL24	0	0	0	0.1	0.05	0	5.15	5.36	13.97	13.55	0.18	0.14
ENSG00000053371.13	AKR7A2	87.91	59.08	93.14	77.63	81.54	66.09	45.45	38.5	46.92	50.12	43.27	28.96
ENSG00000053372.5	MRTO4	26.41	46.92	31.77	32.63	39.58	28.65	34.71	37.04	33.64	33.72	40.15	24.21
ENSG00000053438.11	NNAT	12.58	9.48	15.1	0	0	0	0	0	0	0	0	0
ENSG00000053501.14	USE1	24.29	29.25	25.19	17.48	17.49	20.18	7.14	8.27	9.93	9.6	15.58	11.2
ENSG00000053524.13	MCF2L2	0.49	0.45	0.19	0.26	0.08	0	3.3	3.55	2.99	2.82	5.72	4.08
ENSG00000053702.15	NRIP2	0	0	0	0.04	0	0	0.36	0.07	0	0	0.17	0
ENSG00000053747.17	LAMA3	4.59	6.11	2.97	15.36	18.47	16.54	0.97	1.39	1.08	1.42	0.22	1.66
ENSG00000053770.12	AP5M1	11.77	9.93	7.85	24.31	24.87	32.1	37.23	39.77	45.93	50.28	15.53	11.76
ENSG00000053900.11	ANAPC4	6.85	7.57	4	11.25	9.63	13.34	26.87	29.19	22.03	23.27	18.72	32.89
ENSG00000053918.19	KCNQ1	0	0.04	0.38	0.34	0.39	0.19	1.19	1.05	0.89	0.97	2.78	1.54
ENSG00000054116.12	TRAPPC3	115.08	94.14	96.79	54.74	53.77	62.06	64.51	70.74	50.61	56.63	48.08	47.45
ENSG00000054118.15	THRAP3	33.23	29.02	35.26	36.31	41.01	41.82	87.7	83.05	69.54	67	64.16	26.37
ENSG00000054148.18	PHPT1	375.51	362.42	425.08	102.51	105.34	100.63	157.58	159.51	194.84	188.15	120.18	231.82
ENSG00000054179.12	ENTPD2	0.18	0	0	7.98	7.66	6.31	0.28	0.52	0.4	0.23	4.47	5.05
ENSG00000054219.11	LY75	0.38	1.54	0.64	36.62	34.84	37.16	0.15	0	0.04	0	0.59	1.27
ENSG00000054267.22	ARID4B	8.02	7.35	8.23	14.46	14.56	18.38	43.15	46.07	26.32	27.67	20.83	8.49
ENSG00000054277.14	OPN3	14.5	14.97	12.47	11.67	16.63	16.34	54.07	61.14	21.9	22.06	13.08	15.11
ENSG00000054282.16	SDCCAG8	13.54	20.77	13.14	15.66	14.49	13.7	19.25	17.74	15.43	15.17	12.81	20.31
ENSG00000054356.14	PTPRN	0	0	0	0.14	0	0.3	0.88	0.28	0.4	0.9	1.99	3.11
ENSG00000054392.13	HHAT	1.1	0.64	1.08	0.81	1.13	0.76	9.49	7.66	5.09	4.9	0.24	0.32
ENSG00000054523.20	KIF1B	7.44	6.04	6.24	9.82	12.39	12.33	30.74	29.03	28.97	30.11	26.3	9.82
ENSG00000054598.9	FOXC1	4.86	2.52	5.19	2.6	2.73	2.71	25.17	26.19	2.62	2.66	0.02	0
ENSG00000054611.14	TBC1D22A	23.17	20.23	26.21	22.04	23.91	21.75	12.08	13.85	16.22	16.12	8.23	7.16
ENSG00000054654.20	SYNE2	4.71	4.06	4.93	8.03	8.02	8.3	84.14	79.09	75.59	77.37	15.64	18.56
ENSG00000054690.14	PLEKHH1	0.31	0.29	0.57	39.44	32.47	33.92	26.62	31.41	19.12	19.68	17.4	33.46
ENSG00000054793.14	ATP9A	20.83	11.26	18.33	35.97	36.71	37.96	21.97	22.4	14.31	14.27	4.95	1.91
ENSG00000054796.13	SPO11	0	0	0	0	0	0	0	0	0	0	0	0
ENSG00000054803.4	CBLN4	0	0	0	0	0	0	0.14	0.51	0	0	0.11	0.02
ENSG00000054938.17	CHRDL2	0	0	0	1.09	0.93	1.48	0.99	1.71	0.33	0.53	0.2	0.12
ENSG00000054965.11	FAM168A	7.83	5.46	8.49	19.54	21.08	20.35	14.15	14.59	10.21	9.23	7.95	5.54
ENSG00000054967.13	RELT	8.2	9.85	9.75	5.28	6.58	7.2	3.53	3.33	2.43	1.96	4.12	4.58
ENSG00000054983.17	GALC	6.47	4.21	5.78	26.75	26.05	26.65	13.97	13.25	14.64	12.95	14.61	8.34
ENSG00000055044.11	NOP58	20.86	41.85	16.16	72.77	81.91	82	93.61	86.47	95.09	87.6	111.12	124.22
ENSG00000055070.17	SZRD1	76.94	61.02	77.83	54.53	55.98	59.38	46.35	52.17	48.7	46.24	43.43	25.59
ENSG00000055118.17	KCNH2	0	0	0.05	0.72	1.04	1.27	6.86	7.95	2.3	1.96	9.09	5.24
ENSG00000055130.18	CUL1	14.95	28.41	13.09	40.06	44.74	46.89	58.24	58.1	62.01	60.27	29.2	31.67
ENSG00000055147.19	FAM114A2	9.56	10.33	10.69	8.83	9.58	10.05	10.55	9.69	11.21	11.33	9.12	4.32
ENSG00000055163.21	CYFIP2	11.67	17.43	11.77	8.81	11.93	10.14	26.64	26.63	24.22	29.34	31.16	43.88
ENSG00000055208.20	TAB2	11.6	12.54	9.15	23.17	23.94	26.11	45.62	45.07	41.69	42.58	28.31	20.35
ENSG00000055211.14	GINM1	28.73	28.95	20.95	32.17	31.48	33.51	22.64	20.65	26.57	23.65	31.39	19.1
ENSG00000055332.19	EIF2AK2	5.51	4.48	4.38	10.72	11.56	20.45	9.63	9.53	9.21	9.19	9.81	4.3
ENSG00000055483.20	USP36	11.35	12.4	12.35	25.21	27.86	22.06	20.36	21.08	19.9	19.74	18.21	17.61
ENSG00000055609.21	KMT2C	6.38	4.58	6.61	25.23	22.94	23.48	21.22	22.49	31.69	21.92	14.78	7.51
ENSG00000055732.13	MCOLN3	0	0	0	0.33	0.11	0.18	20.82	20.26	24.28	21.69	3.25	2.17
ENSG00000055813.6	CCDC85A	1.19	0.36	1.67	0	0.02	0	0.19	0.09	0.34	0.23	0.06	0.02
ENSG00000055917.17	PUM2	12.96	11.53	8.97	51.37	52.39	58.67	52.04	48.79	43.41	41.49	34.93	18.06
ENSG00000055950.17	MRPL43	95.43	100.33	97.88	83.19	88.57	81.7	80.17	76.03	67.41	76.36	83.18	88.14
ENSG00000055955.17	ITIH4	1.31	0.77	2.06	2.2	0.45	0.94	1.78	2.63	0.19	1.45	0.88	1.82
ENSG00000055957.11	ITIH1	0	0	0	0.5	0.64	0.65	0	0	0	0	0	0
ENSG00000056050.7	HPF1	17.17	24.86	11.75	7.38	6.54	7.19	41.79	45.62	33.15	34.6	42.48	28.85
ENSG00000056097.16	ZFR	17.17	20.19	14.99	35.41	42.02	42.74	50.88	52.76	53.14	52.17	42.54	23.39
ENSG00000056277.16	ZNF280C	1.47	0.74	1.03	1.46	1.61	1.75	10.7	12.2	6.81	7.28	11.62	5.27
ENSG00000056291.19	NPFFR2	0.35	0.44	0	0	0	0	1.51	1.48	1.36	1.34	3.35	3.81
ENSG00000056487.17	PHF21B	0	0	0	0	0	0	5.73	7.06	5.09	6.91	17.51	27.91
ENSG00000056558.11	TRAF1	0.86	0.61	1.09	0.57	0.74	0.98	1.83	1.4	1.86	1.36	2.84	1.77
ENSG00000056586.16	RC3H2	15.13	7.82	11.5	21.11	20.34	24.97	18.2	15.72	19.93	16.36	12.16	5.67
ENSG00000056736.10	IL17RB	0	0	0	19.01	22.65	19.6	4.5	4.36	2.47	2.7	5.9	9.39
ENSG00000056972.21	TRAF3IP2	26.5	25.66	28.6	19.72	24.82	25.46	18.56	14.91	32.74	24.77	13.55	12.05
ENSG00000056998.21	GYG2	0.05	0	0.05	18	22.6	18.85	49.67	53.73	68.78	69.27	55.46	39.32
ENSG00000057019.16	DCBLD2	9.93	12.59	11.59	7.03	7.38	14.18	32.83	34.24	33.11	30.94	21.24	12.26
ENSG00000057149.16	SERPINB3	0	0	0	0	0	0	0	0	0.08	0	0.27	0.06
ENSG00000057252.13	SOAT1	6.87	9.86	5.28	8.63	11.32	10.86	11.72	11.44	5.55	7.09	1.34	0.71
ENSG00000057294.18	PKP2	0.22	0.59	0.18	115.86	143.05	146.23	130.45	124.4	218.57	218.63	13.59	7.09
ENSG00000057468.7	MSH4	0	0	0	0.02	0.05	0	0.04	0.06	0.07	0.16	0.11	0.15
ENSG00000057593.14	F7	0	0.08	0	67.97	61.7	62.08	0.15	0.32	0.04	0.04	0.38	0.77
ENSG00000057608.17	GDI2	88.97	141.28	76.62	273.43	287.31	334.41	293.12	286.31	311.22	322.24	333.56	175.68
ENSG00000057657.17	PRDM1	3.2	1	4.08	13.23	13.21	14.87	12.62	11.93	1.83	1.62	0.13	0.07
ENSG00000057663.16	ATG5	15.45	24.93	10.49	23.44	22.82	27.92	23.78	21.36	22.3	19.71	19.69	18.66
ENSG00000057704.13	TMCC3	8.61	10.04	8.57	2.14	2.63	3.2	9.65	10.23	20.19	20.07	1.19	0.66
ENSG00000057757.10	PITHD1	34.24	34.1	33.39	25.71	29.39	27.46	52.24	53.36	47.22	49.35	59.74	42.97
ENSG00000057935.14	MTA3	11.68	15.44	17.63	46.81	53.1	56.78	94.03	92.73	84.3	86.55	145.88	104.49
ENSG00000058056.10	USP13	9.37	6.01	7.89	13.45	5.59	1.88	21.64	21.39	15	20.64	17.87	4.51
ENSG00000058063.16	ATP11B	8.42	6.49	7.53	19.89	18.14	23.8	12.65	12.76	16.35	15.43	8.43	4.9
ENSG00000058085.15	LAMC2	15.51	23.13	15.24	157.21	158.58	165.39	20.47	19.53	10.87	11.58	6.92	4.97
ENSG00000058091.17	CDK14	2.63	2.79	4.78	3.35	3.16	5.8	22.49	20.27	13.57	19.75	4.02	4.37
ENSG00000058262.11	SEC61A1	164.53	225.45	158.32	129.53	134.81	131.08	97.92	96.73	116.72	124.66	94.31	73.3
ENSG00000058272.19	PPP1R12A	14.73	8.99	10.99	24.28	33.91	29.6	52.7	38.29	41.53	36.24	35.6	15.89
ENSG00000058335.16	RASGRF1	0.02	0	0.05	0.15	0.24	0.74	5.39	3.72	2.26	2.23	0.55	0.25
ENSG00000058404.21	CAMK2B	1.09	0.24	0.81	0.18	0.14	0.14	0.11	0.29	0.33	0.14	0.08	0.13
ENSG00000058453.17	CROCC	14.7	12.16	15.98	4.9	4	4.58	29.12	28.72	22.4	21.07	19.98	39.76
ENSG00000058600.16	POLR3E	14.73	16.18	17.45	36.86	45.41	50.2	48.38	46.76	40.58	38.97	35.25	49.96
ENSG00000058668.16	ATP2B4	56.67	39.13	48.32	5.79	5.91	5.93	80.87	81.28	66.96	66.85	20.99	7.78
ENSG00000058673.17	ZC3H11A	26.03	31.52	24.14	52.27	52.76	70.25	120.68	122.09	69.79	65.31	64.85	64.08
ENSG00000058729.11	RIOK2	11.11	33.63	10.37	23.24	21.72	25.67	26.27	18.54	22.14	19.87	21.73	17.31
ENSG00000058799.15	YIPF1	10.78	22.33	10.44	16.39	17.19	18.82	28.11	32.12	35.16	34.06	23.55	24.82
ENSG00000058804.12	NDC1	4.04	10.68	4.05	11.87	13.72	14.37	46.13	43.82	39.18	38.29	57.68	38.12
ENSG00000058866.15	DGKG	0.13	0.37	0	0.38	0.32	1.15	0	0.02	0.2	0.03	0.1	0.13
ENSG00000059122.17	FLYWCH1	34.34	28.36	35.49	14.01	15.27	19.43	10.29	11.95	13.87	9.57	15.25	12.15
ENSG00000059145.19	UNKL	10.46	7.15	12.6	7.55	9.07	8.14	10.93	19.27	18.83	16.23	11.9	16.48
ENSG00000059377.19	TBXAS1	1.88	6.7	2.11	0.28	0.48	0	4.7	0.62	3.71	0.2	0.33	1.78
ENSG00000059378.13	PARP12	42.15	27.27	40.44	43.97	40.47	47.13	1.34	1.23	1.44	1.63	8	5.3
ENSG00000059573.9	ALDH18A1	26.57	29.2	23.37	146.34	142.76	143.99	69.44	65.74	62.94	66.07	85.11	68.43
ENSG00000059588.10	TARBP1	12.26	9.38	7.64	11.65	11.11	9.99	68.07	80.4	42.82	40.88	47.71	62.07
ENSG00000059691.12	GATB	9.68	16.78	7.77	10.6	12.56	10.43	16.67	15.97	26.39	22.89	13.99	13.92
ENSG00000059728.11	MXD1	2.38	2.06	1.95	6.52	6.59	5.79	1.89	2.51	2.72	2.46	0.56	0.88
ENSG00000059758.8	CDK17	51.12	34.67	43.99	13.93	11.99	13.59	12.74	13.17	15.06	13.42	9.88	5.04
ENSG00000059769.20	DNAJC25	3.19	3.13	2.15	13.34	13.83	13.35	6.16	7.71	7.8	8.93	11.26	11.98
ENSG00000059804.17	SLC2A3	26.43	25.68	22.73	611.83	529.42	657.25	1669.68	1603.19	3880.61	3914.35	618.49	344.87
ENSG00000059915.17	PSD	0.14	0	0.14	1.2	1.31	0.86	0.84	1.09	0.76	0.86	3.95	4.28
ENSG00000060069.18	CTDP1	17.97	14.3	18.42	7.49	6.61	6.75	20.08	19.36	19.16	19.73	15.54	8.5
ENSG00000060138.13	YBX3	502.43	330.6	452.35	107.42	132.39	138.19	312.74	324.92	287.09	285.75	223.66	133.34
ENSG00000060140.9	STYK1	6.11	8.57	4.9	5.13	4.22	4.76	16.62	17.13	10.39	12.88	1.77	1.17
ENSG00000060237.19	WNK1	30.19	13.22	17.87	38.79	49.57	35.18	91.71	76.26	76.51	74.92	39.18	16.49
ENSG00000060303.5	RPS17P5	0.52	0.47	0.51	0	0	0	0	0	0	0	0	0
ENSG00000060339.14	CCAR1	17.84	39.32	24.71	77.89	84.36	82.95	108.41	113.58	119	115.95	89.16	61.02
ENSG00000060491.17	OGFR	40.93	34.95	43.27	95.8	109.17	88.61	21.69	22.48	22.92	22.58	23.43	14.09
ENSG00000060558.4	GNA15	0.06	0.11	0.12	0	0	0	0.06	0	0.05	0	0.72	0.41
ENSG00000060566.14	CREB3L3	0	0	0	17.8	16.3	15.51	0	0	0.09	0.17	0.31	0.19
ENSG00000060642.12	PIGV	5.11	5.02	7.61	9.98	9.52	10.98	13.81	12.39	14.75	13.66	16.74	17.72
ENSG00000060656.20	PTPRU	2.41	3.7	1.41	50.19	52.29	57.5	83.35	74.19	52.54	52.42	27.3	32.82
ENSG00000060688.13	SNRNP40	38.78	47.55	42.39	21.02	26.39	26.62	94.72	98.06	77.48	74.46	90.49	67.74
ENSG00000060709.17	RIMBP2	0	0	0	0	0.1	0.03	0.78	0.28	0.59	0.48	0.06	0.02
ENSG00000060718.22	COL11A1	0	0.12	0	0	0.12	0	6.24	7.53	13.19	9.29	6.19	10.03
ENSG00000060749.17	QSER1	4.38	2.64	3.41	10.6	11.58	11.69	24.02	23.96	19.93	18.54	38.08	16.33
ENSG00000060762.20	MPC1	30.41	30.61	28.82	41.22	45.74	48.07	10.34	11.15	16.1	14.52	12.02	12.71
ENSG00000060971.19	ACAA1	38.88	35.04	47.55	173.68	198.43	170.03	27.51	30.44	50.57	49.16	19.34	28.88
ENSG00000060982.15	BCAT1	45.36	29.36	38.56	16.92	20.44	20.54	74.31	70.61	104.62	100.48	78.13	35.07
ENSG00000061273.18	HDAC7	104.68	73.8	110.08	21.74	25.99	21.47	43.76	48.47	57.79	51.99	24.71	41.69
ENSG00000061337.16	LZTS1	0	0	0	0.04	0.07	0.11	0.1	0.1	0.18	0.04	2.45	1.81
ENSG00000061455.11	PRDM6	0	0	0.46	0.03	0	0	0.92	1	4.1	3.41	0.04	0.72
ENSG00000061492.12	WNT8A	0	0	0	0	0	0	0	0.15	0	0	0.28	0
ENSG00000061656.11	SPAG4	8.79	8.32	7.16	167.92	162.16	163.96	2	0.87	1.46	0.7	5.08	5.15
ENSG00000061676.16	NCKAP1	35.22	49.27	23.18	82.3	74.23	96.16	61.39	64.13	70.05	66.35	54.57	45.65
ENSG00000061794.13	MRPS35	22.54	35.99	15.61	118.27	118.93	111.13	38.62	37.68	37.15	39.01	39.93	32.07
ENSG00000061918.14	GUCY1B1	2.97	1.11	2.3	0	0	0	13.54	13.63	9.88	9.74	0.78	1.1
ENSG00000061936.10	SFSWAP	19.23	13.88	15.56	24.07	23.46	30.43	28.87	29.34	27.2	26.66	31.73	35.26
ENSG00000061938.21	TNK2	37.13	26.7	42.7	16.55	15.41	12.67	25.23	29.37	22.2	19.44	12.57	18.6
ENSG00000061987.16	MON2	5.56	4.86	3.37	10.71	11.09	11.67	15.83	13.77	15.16	14.97	14.41	13.3
ENSG00000062038.15	CDH3	0.05	0	0	47.5	52	56.46	111.77	108.94	348.73	345.59	81.88	62.55
ENSG00000062096.15	ARSF	0	0	0	0	0	0	0	0	0	0	0	0
ENSG00000062194.16	GPBP1	17.28	23.88	12.98	48.67	53.01	58.15	76.11	76.06	67.37	70.24	101.5	71.8
ENSG00000062282.15	DGAT2	1.7	1.23	1.75	106.79	127.13	102.86	8.83	8.71	0.67	1.1	3.39	4.09
ENSG00000062370.17	ZNF112	2.02	1.62	1.44	2.5	1.94	2.97	5.73	5.88	5.07	5.47	1.91	1.2
ENSG00000062485.19	CS	101.61	81.81	98.72	87.75	98.79	93.68	115.85	113.96	120.14	114.13	117.53	58.32
ENSG00000062524.16	LTK	0.07	0.35	0	9.13	8.47	7.56	1.14	1.62	1.72	1.31	0.16	0.33
ENSG00000062582.14	MRPS24	141.53	153.58	161.94	154.96	174.4	163.6	88.47	101.14	90.44	74.32	126.05	139.03
ENSG00000062598.18	ELMO2	12.34	12.63	9.84	34.57	36.23	43.38	30.21	27.54	21.52	24.43	13.93	18.9
ENSG00000062650.20	WAPL	9.57	9.7	5.52	19.29	20.65	28.45	28.56	28.03	25.95	27.36	21.72	11.79
ENSG00000062716.13	VMP1	109.91	141.39	97.06	192.53	195.94	221.72	63.21	62.47	76.44	68.39	83.08	76.34
ENSG00000062725.10	APPBP2	9.9	6.64	6	8.43	14.33	16.18	8.24	8.32	8.4	9.79	4.65	2.73
ENSG00000062822.16	POLD1	20.5	25.13	16.87	23.22	21.78	21.58	64.26	55.67	52.99	51.86	45.82	74.63
ENSG00000063015.21	SEZ6	0	0	0	0	0	0	0.23	0	0.03	0.17	19.84	3.79
ENSG00000063046.18	EIF4B	143.83	101.91	152.96	149.9	146.35	143.32	424.29	421.16	379.2	396.71	406.82	196.23
ENSG00000063127.16	SLC6A16	0.79	0.24	0.78	0	0	0	1.1	1.41	0.73	1.48	1.34	0.79
ENSG00000063169.12	BICRA	6.46	3.69	7.21	5.98	5.04	4.71	6.79	8.08	9.3	8.12	5.58	3.07
ENSG00000063176.16	SPHK2	11.17	8.93	18.49	64.15	71.68	65.47	82.79	82.4	88.03	82.71	25.56	20.62
ENSG00000063177.13	RPL18	2460.65	2068.46	2698.29	1284.65	1451.98	1399.37	1985.67	2014.95	2075.1	2114.51	1733.86	2425.25
ENSG00000063180.9	CA11	12.85	8.06	14.41	12.45	12.3	11.2	49.17	42.4	11.27	12.34	101.33	54.16
ENSG00000063241.8	ISOC2	71.88	66.23	75.19	30.79	40.49	36.66	22.31	21.85	19.82	19.78	44.29	64.07
ENSG00000063244.14	U2AF2	90.32	77.61	97.76	105.36	113.65	107.22	169.94	169.43	164.62	157.72	74.92	81.39
ENSG00000063245.15	EPN1	115.56	84.38	138.89	138.09	161.6	142.7	119.65	125.65	139.58	132.43	103.58	36.96
ENSG00000063322.15	MED29	20.77	18.13	17.56	28.98	34.13	34.02	27.96	32.18	27.59	27	22.61	10.91
ENSG00000063438.20	AHRR	6.83	4.52	5.19	0.5	0.16	0.48	0.38	0.27	0.33	1.07	0.71	0.25
ENSG00000063515.3	GSC2	0	0	0	0.03	0	0	0	0.15	0	0	0.17	0.09
ENSG00000063587.15	ZNF275	3.95	2.07	4.22	1.82	2.42	2.58	5.08	5.95	7.3	7.18	5.17	3.36
ENSG00000063601.17	MTMR1	8	6.77	9.62	12.95	12.89	14.02	14.91	16.94	21.56	19.89	8.85	4.31
ENSG00000063660.9	GPC1	31.06	21.56	30.67	23.21	22.73	22.67	48.73	53.22	42.3	35.2	28.82	17.56
ENSG00000063761.16	ADCK1	4.63	4.23	5.97	5.42	8.08	6.95	4.58	5.47	6.81	6.28	9.01	8.73
ENSG00000063854.13	HAGH	115.51	92.16	133.38	62.18	74.91	51.54	31.67	35.97	37.91	31.82	28.75	35.43
ENSG00000063978.17	RNF4	36.2	32.34	33.07	37.73	38.28	44.89	39.39	42.57	36.46	35.65	48.86	30.14
ENSG00000064012.24	CASP8	4.83	4	4.8	51.17	60.15	61.31	3.74	5.9	3.57	3.63	10.92	1.74
ENSG00000064042.18	LIMCH1	5.89	1.71	6.65	3.5	2.35	3.91	3.74	4.35	4.05	6.72	32.81	3.57
ENSG00000064102.15	INTS13	10.75	18.35	6.31	16.14	18.13	23.32	20.84	19.46	18.01	20.33	36.08	37.61
ENSG00000064115.11	TM7SF3	107.22	84.37	73.92	73.3	82.45	75.8	37.38	34.66	29.62	28.54	61.05	59.51
ENSG00000064195.7	DLX3	0	0	0	4.55	5.09	3.61	34.35	35.82	23.88	27.96	0.42	0.14
ENSG00000064199.7	SPA17	2.71	3.84	2.7	3.81	5.22	3.32	10.8	6.09	4.76	6.41	5.75	2.92
ENSG00000064201.16	TSPAN32	0	0	0	4.75	1.98	1.89	0	0	0	0	0	0
ENSG00000064205.11	CCN5	0.11	0.08	0	0	0	0	0	0	0.04	0	0	0
ENSG00000064218.5	DMRT3	0	0	0	0	0	0	4.03	3.69	22.5	23.03	0	0
ENSG00000064225.13	ST3GAL6	36.05	30.84	24.42	25.51	23.88	27.89	13.53	15.82	18.55	19.23	5.77	5.59
ENSG00000064270.13	ATP2C2	0	0	0	6.7	7.86	6.93	12.91	18.49	19.96	13.75	2.08	3.25
ENSG00000064300.9	NGFR	0	0	0	0.14	0	0.15	5.77	4.96	2.96	2.49	9.67	7.17
ENSG00000064309.16	CDON	0.58	0.57	0.63	2.26	3.02	2.95	8.85	7.94	20.12	18.04	8.29	5.69
ENSG00000064313.13	TAF2	6.62	6.39	5.57	7.1	7.73	7.74	17.95	18.27	17.28	18.38	17.76	9.42
ENSG00000064393.16	HIPK2	6.48	2.52	5.19	5.65	6.25	6.08	7.49	6.44	6.64	6.46	3.32	0.81
ENSG00000064419.14	TNPO3	11.42	15.67	10.28	26.74	28.61	28.87	46.03	43.63	37.57	36.96	47.52	25.23
ENSG00000064489.23	BORCS8-MEF2B	1.76	0	1.26	1.87	2.17	1.11	0.98	2.08	2.62	3.54	2.11	1.43
ENSG00000064490.14	RFXANK	153.82	154.58	178.19	59.27	71.7	53.14	115.19	100.9	86.53	88.32	63.8	71.54
ENSG00000064545.15	TMEM161A	23.38	27.37	23.33	23.35	25.3	27.83	21.97	27.18	17.92	20.03	40.72	60.77
ENSG00000064547.14	LPAR2	3.57	4.35	2.5	10.27	13.61	10.64	39.44	35.45	33.73	27.87	35.27	63.62
ENSG00000064601.21	CTSA	201.05	190.81	211.98	700.8	700.06	677.76	31.07	34.22	28.1	30.99	30.31	31.64
ENSG00000064607.17	SUGP2	26.75	23.38	26.42	17.15	17.73	15.56	46.63	49.64	45.12	45.06	87.74	139.86
ENSG00000064651.14	SLC12A2	11.03	6.56	6.21	5.32	8.82	6.48	8.31	8.38	9.34	10	5.62	2.77
ENSG00000064652.11	SNX24	4.24	7.27	5.92	17.36	18.47	20.42	75.02	75.4	58.16	53.27	22.23	14.95
ENSG00000064655.19	EYA2	0	0	0	0	0	0	47.45	49.06	49.3	54.39	1.01	0.61
ENSG00000064666.15	CNN2	193.73	129.56	208.2	75.07	86.34	84.5	191.64	203.89	269.2	257.54	255.49	83.25
ENSG00000064687.13	ABCA7	7.22	3.44	5.44	30.02	28.97	30.74	13.04	12.27	13.48	10.25	16.83	20.59
ENSG00000064692.20	SNCAIP	7.45	7.22	7.31	0.04	0.19	0.17	3.28	2.89	1.3	0.57	5.17	5.46
ENSG00000064703.13	DDX20	6.34	9.55	6.01	4.36	6.18	6.53	20.67	24.01	18.29	20.46	16.99	13.2
ENSG00000064726.10	BTBD1	27.17	23.88	23.13	30.17	30	35.15	28.39	26.48	27.61	30.06	35.73	19.34
ENSG00000064763.12	FAR2	30.07	44.25	24.88	27.68	28.04	26.39	17.37	19.02	3.11	2.93	7.87	9.87
ENSG00000064787.14	BCAS1	0	0	0	9.17	9.23	9.37	0.16	0.06	0	0	0.28	0.16
ENSG00000064835.12	POU1F1	0	0	0	0	0	0	0	0	0	0	0	0
ENSG00000064886.14	CHI3L2	0	0	0	0.12	0.44	0.53	1.11	0.69	3.04	2.09	0.1	0
ENSG00000064932.16	SBNO2	26.52	17.33	25.47	17.29	17.79	17.51	17.31	18.91	17.03	14.11	14.32	11.02
ENSG00000064933.19	PMS1	6.75	6.72	3.12	5.88	6.1	8.52	38.11	33.91	27.9	32.53	41.62	36.15
ENSG00000064961.19	HMG20B	106.91	93.86	122.11	39.1	43.79	45.44	64.74	73.62	57.33	57.01	80.46	83.87
ENSG00000064989.13	CALCRL	114.16	62.11	93.18	0	0.01	0.42	0.15	0.08	0.02	0.12	0.64	0.21
ENSG00000064995.19	TAF11	28.43	31.08	23.63	32.52	34.59	37.13	47.26	46.78	38.56	41.47	37.26	33.57
ENSG00000064999.16	ANKS1A	7.95	4.21	6.76	15.26	16.11	16.46	20.26	20.18	19.85	19.83	12.47	9.63
ENSG00000065000.20	AP3D1	71.75	75.57	69.49	80.39	83.67	80.73	72.71	75.11	77.65	74.5	72.48	62.77
ENSG00000065029.15	ZNF76	17.85	12.21	16.34	24.33	19.46	20.62	33.98	30.18	26.05	25.6	18.97	17.34
ENSG00000065054.14	NHERF2	120.36	92.69	137.31	12.53	16.92	12.83	12.24	12.38	8.32	6.66	16.59	10.44
ENSG00000065057.9	NTHL1	46.71	53.4	43.8	19.06	24.18	18	18.15	16.97	10.2	13.85	39.34	75.31
ENSG00000065060.18	BLTP3A	2.19	1.2	1.73	10.22	10.21	11.73	8.11	8.96	10.97	10.41	7.04	3.37
ENSG00000065135.12	GNAI3	9.7	10.76	6.96	7.79	8.36	11.15	18.56	18.51	19.42	19.39	15.05	7.84
ENSG00000065150.21	IPO5	28.52	47.39	22.53	61.84	73.06	71.44	159.78	158.38	149.44	145.94	184.3	117.66
ENSG00000065154.12	OAT	60.44	72.19	58.53	486.53	433.22	506.54	40.24	39.98	47.24	47.39	42.5	47.59
ENSG00000065183.16	WDR3	5.61	9.58	6.75	14.41	15.88	25.88	7.69	11.9	9.62	8.29	11.02	9.13
ENSG00000065243.20	PKN2	13.79	7.3	8.14	19.64	19.8	18.99	25.9	34.02	30.34	31.33	20.61	14.01
ENSG00000065268.11	WDR18	74.22	84.22	81.29	69.07	78.59	54.02	77.26	81.95	90.18	86.55	62.66	51.57
ENSG00000065308.5	TRAM2	51.48	28.36	44.55	42.22	42.69	44.55	14.51	13.66	16.14	15.62	5.5	3.43
ENSG00000065320.9	NTN1	0.02	0.02	0.04	0.04	0.05	0.08	0.81	1.28	1.76	1.27	1.84	0.26
ENSG00000065325.13	GLP2R	0	0	0	0	0	0	0	0	0	0	0	0
ENSG00000065328.17	MCM10	1.47	4.1	1.57	4.37	5.46	9.01	11.25	11.67	9.08	9.21	13.52	9.64
ENSG00000065357.20	DGKA	35.7	43.56	34.37	50.68	45.99	46.08	11.95	14.35	9.82	9.11	19.53	23.28
ENSG00000065361.17	ERBB3	0.15	0.66	0	268.91	237.1	261.78	36.34	34.07	35.3	33.05	23.85	26.99
ENSG00000065371.18	ROPN1	0	0	0	0	0	0	0	0	0	0	0.2	0.22
ENSG00000065413.20	ANKRD44	2.04	5.31	0.98	0.48	0.87	0.11	1.45	1.15	2.32	2.39	0.61	0.34
ENSG00000065427.15	KARS1	61.84	114.43	55.03	132.39	155.78	159.35	123.88	131.29	131.1	132.32	140.29	102.61
ENSG00000065457.11	ADAT1	8.75	8.53	8.65	19.18	17.66	18.28	16.34	18.21	14.19	17.9	12.57	5.17
ENSG00000065485.20	PDIA5	78.67	60.32	71.41	55.3	57.29	55.61	20.26	17.02	16.86	20.44	48.45	40.17
ENSG00000065491.8	TBC1D22B	8.76	5.41	8.95	5.37	6.95	6.75	9.55	10	9.52	9.6	10.05	7.15
ENSG00000065518.8	NDUFB4	347.61	302.08	359.1	225.02	256.69	192.82	227.61	266.58	234.1	238.82	339.23	495.02
ENSG00000065526.13	SPEN	10.7	9.25	7.53	26.57	26.53	29.47	19.13	24.81	17.87	18.35	20.82	10.85
ENSG00000065534.20	MYLK	7.31	7.35	8	27.68	30.38	31.96	8.41	6.99	5.85	4.07	8.69	7.2
ENSG00000065548.18	ZC3H15	26.7	39.73	17.71	90.89	98.55	109.33	63.16	67.38	59.1	60.63	59.69	53.11
ENSG00000065559.15	MAP2K4	6.44	9.71	8.97	16.43	15.52	17.8	26.02	28.08	23.77	24.34	13.23	10.62
ENSG00000065600.13	PACC1	16.39	20.55	15.37	5.52	7.93	7.54	12.8	17.26	6.81	7.3	13.25	24.57
ENSG00000065609.15	SNAP91	0.47	0.06	0.09	0	0	0	1.55	1.77	1.13	3.06	0.54	0.39
ENSG00000065613.15	SLK	4.46	6.44	4.76	13.98	14.89	15.39	18.93	16.67	28.92	28.04	10.43	5.25
ENSG00000065615.14	CYB5R4	7.49	6.86	4.39	10.58	13.25	16.7	4.76	5.57	5.41	5.21	6.43	4.15
ENSG00000065618.21	COL17A1	2.74	1.57	2.27	24.91	25.7	27.9	5.37	4.34	1.75	1.44	0.47	0.44
ENSG00000065621.15	GSTO2	0.8	0.33	0.69	0.55	0.47	0.13	5.56	3.17	5.16	5.52	20.91	15.18
ENSG00000065665.21	SEC61A2	3.17	3.3	3.21	8.17	6.88	6.58	10.24	9.64	8.59	10.81	19.2	13.94
ENSG00000065675.16	PRKCQ	0.46	0.22	0.35	0.26	0.28	0.25	4.13	4.95	3.7	3.56	4.2	4.4
ENSG00000065717.16	TLE2	26.07	13.61	26.97	11.43	10.66	14.75	1.82	2.4	3.21	2.9	8.04	9.02
ENSG00000065802.12	ASB1	13.28	13.89	14.68	13.27	17.03	12.86	13.41	16.9	14.08	14.88	13.81	21.45
ENSG00000065809.14	FAM107B	101.42	91.03	95.05	154.02	158.81	170.4	50.73	52.62	57.76	60.11	13.66	10.21
ENSG00000065833.9	ME1	5.89	7.26	4.36	39.2	49.59	51.5	4.86	4.92	3.1	4.06	2.54	2.56
ENSG00000065882.18	TBC1D1	39.1	47.6	41.75	22.13	20.93	15.31	141.47	145.37	270.82	289.84	75.97	60.68
ENSG00000065883.18	CDK13	14.81	11.99	13.38	20.28	25.68	26.24	27.97	29.62	24.71	21.5	17.12	13.53
ENSG00000065911.13	MTHFD2	29.46	34.21	25.7	111.85	103.59	159.62	39.14	33.56	57.58	57.7	159.95	105.69
ENSG00000065923.10	SLC9A7	3.53	1.21	1.97	2.69	3.7	2.49	10.5	9.8	18.86	20.14	8.69	7.99
ENSG00000065970.9	FOXJ2	7.08	3.06	5.62	8.34	8.02	7.7	11.37	11.58	20.42	19.03	5.27	2.63
ENSG00000065978.19	YBX1	649.53	491.14	721.92	295.92	348.62	287.25	1089.75	1012.11	992.11	970.77	1430.86	904.77
ENSG00000065989.16	PDE4A	3.28	2.07	3.17	0.81	1.45	0.82	1.73	2.33	0.5	0.34	2.7	1.02
ENSG00000066027.12	PPP2R5A	26.91	18.53	20.87	23.82	23.38	25.43	37.1	36.25	15.54	14.51	20.55	15.42
ENSG00000066032.19	CTNNA2	0	0	0	0	0	0	9.55	9.13	2.47	2.18	2.85	2.44
ENSG00000066044.15	ELAVL1	54.25	38.25	49.88	35.18	39.66	41.64	70.02	73.71	86.76	79.34	70.61	35.74
ENSG00000066056.14	TIE1	490	297.38	518.06	0.19	0.02	2.66	0.78	0.73	0	0.05	2.81	1.55
ENSG00000066084.13	DIP2B	6.69	6.48	6.05	21.31	22.14	24.15	12.46	12.04	16.03	14.85	7.37	4.63
ENSG00000066117.15	SMARCD1	50.18	27.33	47.16	65.77	71.93	69.55	117.05	116.02	103.64	107.82	91.01	35.26
ENSG00000066135.13	KDM4A	13.52	11.01	13.27	14.32	15.85	13.68	30.3	27.16	29.3	27.26	38.79	20.56
ENSG00000066136.21	NFYC	20.31	24.25	17.36	32.74	36.49	34.68	59.11	64.36	66.89	61.81	33.27	23.75
ENSG00000066185.13	ZMYND12	0.36	0.08	0	0.65	0.85	0.23	0.51	0.43	0.65	0.8	1.17	0.26
ENSG00000066230.12	SLC9A3	0.93	0.71	0.89	5.76	5.56	7.09	1.24	1.7	2.3	1.54	1.65	0.99
ENSG00000066248.15	NGEF	0.6	0.22	0.45	0.49	1.3	0.57	3.19	3.23	0.94	1.08	1.98	4.11
ENSG00000066279.19	ASPM	1.83	7.44	0.66	7.92	9.94	9.5	49.23	50.49	30.67	29.7	21.96	26.89
ENSG00000066294.15	CD84	0	0	0	0	0	0	0	0	0	0	0	0.01
ENSG00000066322.15	ELOVL1	156.93	178.11	166.71	91.58	99.73	91.34	39.06	41.35	54.25	51.66	23.69	30.81
ENSG00000066336.13	SPI1	0	0.11	0	0	0	0	0	0.1	0	0.11	0.36	0.23
ENSG00000066379.15	POLR1H	57.23	40.16	55.91	40.05	40.61	48.59	31.12	33.55	29.06	28.73	40.41	52.71
ENSG00000066382.17	MPPED2	0	0	0	0	0	0	1.82	1.71	2.5	1.55	3.7	1.72
ENSG00000066405.13	CLDN18	0	0	0	0	0	0	0	0	0	0	0	0
ENSG00000066422.7	ZBTB11	3.55	2.91	3.02	9.01	9.78	10.22	8.76	7.49	8.47	7.82	11.27	6.28
ENSG00000066427.25	ATXN3	14.98	10.51	12.79	8.21	6.12	7.34	23.03	17.68	18.24	18.04	22.14	14.42
ENSG00000066455.13	GOLGA5	15.51	14.39	9.21	19.78	22.94	27.04	32.39	35.02	36.06	36.67	32.79	13.76
ENSG00000066468.24	FGFR2	0.08	0	0	14.38	16.56	20.05	70.39	61.87	97.17	95.87	91.69	52.41
ENSG00000066557.6	LRRC40	6.2	4.97	3.18	6.64	7.64	8.14	30.94	31.91	26.57	28.37	27.4	18.03
ENSG00000066583.12	ISOC1	13.92	15.62	11.22	31.84	34	36.15	16.81	15.11	12.5	10.66	21.91	16.98
ENSG00000066629.19	EML1	7.29	8.41	7.84	2.31	3.42	3.35	33.03	31.36	21.18	17.6	11.8	5
ENSG00000066651.20	TRMT11	2.83	5.37	2.09	15.62	19.12	20.15	27.94	24.81	29.13	24.31	32.57	42.11
ENSG00000066654.14	THUMPD1	7.98	7.06	5.22	13.99	13.2	14.84	34.31	31.19	27.84	27.55	31.81	13.79
ENSG00000066697.15	MSANTD3	43.41	50.03	39.16	10.96	10.82	10.74	26.88	28.01	21.73	19.21	18.4	16.93
ENSG00000066735.16	KIF26A	5.25	2.2	6.3	3.09	3.76	2.58	7.13	7.78	5.51	5.15	11.53	7.71
ENSG00000066739.12	ATG2B	4.8	3.13	5.93	7.22	8.79	10.68	6.3	7.24	6.44	6.42	5.18	4.19
ENSG00000066777.9	ARFGEF1	7.36	16.77	8.3	23	22.73	21.13	33.94	31.14	28.21	36.77	37.87	26.56
ENSG00000066813.14	ACSM2B	0	0	0	8.07	8.78	11.25	0	0	0	0	0	0
ENSG00000066827.16	ZFAT	2.63	2.34	4.47	2.36	2.52	3.54	3.04	3.89	3.07	3.09	2.59	1.28
ENSG00000066855.16	MTFR1	8.64	14.14	10.07	18.21	17.1	18.13	16.85	14.22	10.04	8.53	17.67	16.28
ENSG00000066923.19	STAG3	0.57	0.44	0.46	0.2	0.53	0.75	0.4	0.44	0.03	0.61	1.17	3.12
ENSG00000066926.13	FECH	14.9	13.91	16.7	8.08	10.74	12.05	20	16.16	11.9	12.07	15.86	8.91
ENSG00000066933.17	MYO9A	4.13	1.54	2.51	5.39	6.09	4.98	10.99	8.21	8.85	9.55	4.98	2.68
ENSG00000067048.17	DDX3Y	9.04	4.93	8.57	0	0	0.35	0	0	0	0	0	0
ENSG00000067057.19	PFKP	163.94	169.51	179.01	131.29	142.16	125.12	50.25	45.96	54.1	53.54	96.61	63.44
ENSG00000067064.13	IDI1	10.31	19.75	7.83	104.13	94.91	104.76	28.97	29.76	24.19	28.06	25.76	50.2
ENSG00000067066.17	SP100	40.86	49.69	33.52	10.88	10.82	11.89	1.03	0.53	1.63	0.45	0.43	0.59
ENSG00000067082.15	KLF6	86.15	41.14	71.22	46.35	57.55	61.82	43.2	39.7	68.8	66.09	10.27	3.86
ENSG00000067113.17	PLPP1	10.68	8.66	7.89	64.17	70.25	71.75	27.9	31.93	19.32	19.25	71.02	36.3
ENSG00000067141.17	NEO1	0	0	0	6.43	6.07	11.3	113.49	92.87	46.17	51.09	21.66	13.21
ENSG00000067167.8	TRAM1	89.56	67.4	49.11	272.6	259.14	331.92	66.21	63.57	85.78	89.2	72.3	40.69
ENSG00000067177.15	PHKA1	1.01	1.04	1.05	1.16	1.29	1.15	5.72	5.28	4.79	4.43	3.11	4.52
ENSG00000067182.9	TNFRSF1A	89.44	86.56	82.74	106.43	118.44	122.17	30.98	33.09	35.55	36.43	30.83	27
ENSG00000067191.17	CACNB1	5.67	4.5	4.02	0.69	1.7	1.11	3.72	3.91	1.19	2.03	3.93	5.11
ENSG00000067208.17	EVI5	5.43	4.03	2.59	5.8	7.43	7.62	3.22	2.38	3.97	3.54	3.12	1.21
ENSG00000067221.14	STOML1	9.43	9.41	10.77	7.65	10.51	8.19	3.97	2.47	3.38	4.38	2.86	4.18
ENSG00000067225.21	PKM	523.57	744.07	561.34	483.77	511.93	475.6	533.96	540.64	501.49	508.65	759.91	370.06
ENSG00000067248.11	DHX29	5.43	8.45	3.66	16.16	18.4	17.94	19.18	19.3	14.59	14.46	13.71	9.27
ENSG00000067334.14	DNTTIP2	10.74	32.69	8.02	20.74	22.1	28.49	75.08	71.98	59.7	53.46	74.56	48.31
ENSG00000067365.15	METTL22	16.72	17.77	15.94	11.5	12.62	12.23	34.73	33.56	34.77	28.68	51.68	48.55
ENSG00000067369.14	TP53BP1	18.8	18.86	17.28	10.3	9.17	9.28	38.16	45.36	26.33	30.1	26.76	25.58
ENSG00000067445.22	TRO	5.87	3.35	3.18	0	0	0	82.75	105.19	77.74	70.42	42.83	33.9
ENSG00000067533.6	RRP15	6	7.18	4.23	17.55	12.56	14.81	21.61	15.27	8.7	6.35	10.66	14.55
ENSG00000067560.14	RHOA	624.6	531.31	664.95	216.91	260.73	244.89	318.89	344.36	353.75	356.32	397.12	190.95
ENSG00000067596.12	DHX8	12.7	14.38	9.45	19.79	22.06	20.4	28.69	27.82	22.8	21.46	16.43	9.6
ENSG00000067601.11	PMS2P4	0	0	0	0	0.45	0	0	0	0	0	0	0
ENSG00000067606.17	PRKCZ	0.28	0.08	0.08	35.78	34.76	37.23	20.02	19.92	14.94	17.04	21.76	19.55
ENSG00000067646.12	ZFY	0.66	0.21	0.99	0	0	0	0	0	0	0	0	0
ENSG00000067704.10	IARS2	18.54	31.11	17.94	64	73.2	71.34	138.08	135.92	83.14	81.44	64.87	48.72
ENSG00000067715.15	SYT1	2.86	3.83	1.83	0.25	0.09	0.59	5.27	5.15	2.53	2.28	12.61	10.64
ENSG00000067798.16	NAV3	2.44	8.86	5.87	0.35	0.98	0.81	0.52	0.4	0.04	0.03	0.44	0.23
ENSG00000067829.20	IDH3G	56.42	53.24	56.93	30.28	34.2	29.66	42.49	40.86	43.01	39.87	35.63	32.14
ENSG00000067836.13	ROGDI	14.2	12.72	15.89	24.13	18.17	21.59	19.31	25.41	8.76	9.09	22.46	23.57
ENSG00000067840.13	PDZD4	0.04	0	0	1.77	1.63	2.5	1.2	1.15	0.63	0.18	18.05	72.94
ENSG00000067842.19	ATP2B3	0	0	0	0	0.12	0.13	0.37	0.23	0.26	0.27	0.19	0.2
ENSG00000067900.9	ROCK1	8.83	6.59	4.68	11.45	11.33	10.17	22.83	21.81	19.17	17.38	18.05	7.41
ENSG00000067955.15	CBFB	19.2	15.3	23.32	23.06	24.12	27.71	20.89	22.31	20.87	20.22	14.76	7
ENSG00000067992.17	PDK3	4.38	5.43	3.8	2.81	3.1	2.93	6.85	7.22	4.38	5.88	19.43	12.65
ENSG00000068001.14	HYAL2	402.14	458.71	425.92	52.83	67.61	61.76	50.15	53.16	39.97	43.7	43.3	64.82
ENSG00000068024.18	HDAC4	5.57	1.52	3.83	2.66	3.03	3.86	4.64	4.1	4.33	3.74	5.21	4.66
ENSG00000068028.18	RASSF1	24.74	28.71	25.34	18.36	22.77	19.52	8.78	9	12.93	10.97	8.72	18.74
ENSG00000068078.20	FGFR3	0.12	0.87	0.12	160.93	160.38	151.67	84.32	79.45	70.66	61.28	22.39	10.93
ENSG00000068079.8	IFI35	11.95	9.49	7.82	50.78	47.93	46.37	1.66	1.9	2.08	1.24	4.92	2.17
ENSG00000068097.16	HEATR6	2.89	4.37	2.63	3.06	4.22	4.81	19.11	15.7	16.17	11.72	10	6.67
ENSG00000068120.15	COASY	60.91	69.07	64.55	119.78	117.69	127.06	44.48	49.91	59.02	58.26	59.96	64.84
ENSG00000068137.15	PLEKHH3	13.05	7.72	12.07	21.84	25.51	23.17	11.76	13.06	5.21	6.7	10.03	15.09
ENSG00000068305.19	MEF2A	14.96	11.56	10.13	9.22	9.21	11.53	14.29	10.81	12.67	15.26	8.36	8.08
ENSG00000068308.15	OTUD5	37.3	25.2	35.16	24.36	24.43	28.14	37.37	37.03	38.97	36.64	35.45	34.28
ENSG00000068323.17	TFE3	28.24	19.94	26.77	17.81	18.72	19.35	18.09	18.27	27.29	24.94	61.68	23.47
ENSG00000068354.16	TBC1D25	11.19	8.08	11.31	5.6	6.44	5.39	7.47	6.54	5.84	7.26	3.96	2.93
ENSG00000068366.21	ACSL4	10.67	11.81	12.26	9.78	10.01	11.45	22.91	21.59	9.27	9.89	21.87	26.78
ENSG00000068383.19	INPP5A	16.47	11.07	18.89	17.15	15.98	18.65	12.27	14.53	15.18	16.41	11.63	5.39
ENSG00000068394.11	GPKOW	24.66	22.11	25.25	18.66	20.07	20.42	22.44	20.64	21.61	23.45	18.27	10.48
ENSG00000068400.14	GRIPAP1	22.3	19.68	19.92	19.87	18.89	21.18	22.25	26.73	25.6	24.08	34.23	34.12
ENSG00000068438.15	FTSJ1	37.73	50.65	42.46	15.92	18.66	23.56	27.44	27.67	28.26	30.93	32.32	35.06
ENSG00000068489.13	PRR11	5.49	8.26	4.27	11.96	13.34	11.56	42.46	36.86	35.98	36.93	42.91	11.6
ENSG00000068615.20	REEP1	0.2	0.06	0.06	24.07	24.53	26.58	4.89	5	3.85	4.6	0.76	0.62
ENSG00000068650.19	ATP11A	14.98	6.21	13.92	74.99	67.95	69.54	27.41	26.9	46.91	44.57	27.69	10.76
ENSG00000068654.17	POLR1A	6.24	4.9	6.37	13.97	14.49	13.64	15.85	18.23	14.66	12.91	13.79	9.8
ENSG00000068697.7	LAPTM4A	387.27	301.87	275.62	359.33	337.88	390.45	313.55	335.7	507.47	499.12	303.2	322.54
ENSG00000068724.18	TTC7A	6.77	6.81	6.04	40.47	40.31	43.33	11.71	12.71	14.51	11.66	7.31	4.32
ENSG00000068745.15	IP6K2	59.52	62.79	55.33	77.25	72.19	70.72	130.84	133.96	138.34	134.63	117.97	136.8
ENSG00000068781.21	STON1-GTF2A1L	0.44	0	1.09	0	0	0	0	0.29	0	0	0.1	0
ENSG00000068784.13	SRBD1	2.7	2.63	1.77	4.9	5.39	5.95	11.38	10.39	12.77	13.7	17.1	6.57
ENSG00000068796.19	KIF2A	12.88	13.57	9.74	18.9	21.98	22.32	35.86	35.19	34.95	34.04	30.04	18.34
ENSG00000068831.19	RASGRP2	1.21	0.44	0.93	8.75	11.91	6.87	4.37	2.57	0.71	0.51	15.76	36.8
ENSG00000068878.15	PSME4	12.76	37.49	14.66	32.32	36.09	38.95	41.86	39.26	37.74	39.32	31.18	29.41
ENSG00000068885.15	IFT80	7.38	6.35	3.51	8.96	9.12	10.66	29.38	28.42	27.55	29.35	29.43	18.59
ENSG00000068903.21	SIRT2	81.76	45.89	76.39	41.82	44.62	46.22	10.61	10.78	20.24	20.31	8.7	6.49
ENSG00000068912.15	ERLEC1	26.13	28.52	22.18	46.82	43.84	52.63	28.25	28.19	28.17	29.92	27.31	26.97
ENSG00000068971.14	PPP2R5B	12.61	9	14.11	13.08	10.7	8.78	5.96	2.48	3.13	2.34	3.02	2.75
ENSG00000068976.14	PYGM	0	0.06	0	0.7	0.27	0.89	1.48	1.39	0.6	0.78	7.88	3.78
ENSG00000068985.5	PAGE1	0	0	0	0	0.15	0	0	0	0	0	0	0
ENSG00000069011.16	PITX1	0.32	0.39	0.11	23.57	35.03	26.47	17.51	15.36	17.52	12.26	0	0.04
ENSG00000069018.19	TRPC7	0	0	0	1.96	1.18	3.83	0	0	0	0	0	0.03
ENSG00000069020.19	MAST4	22.51	11.48	21.08	7.95	6.92	10.44	1.81	2.66	2.02	2.13	1.16	0.42
ENSG00000069122.19	ADGRF5	62.39	40.63	50.96	0.21	0.05	0.2	0.05	0.05	0	0	0	0
ENSG00000069188.17	SDK2	0	0	0	0	0	0	14.4	14.52	5.39	4.86	5.31	0.76
ENSG00000069206.15	ADAM7	0	0	0	0	0	0	0	0	0.03	0.06	0	0
ENSG00000069248.12	NUP133	7.94	10.36	5.23	17.65	17.25	23.28	70.16	74.08	45.92	43.63	36.6	28.92
ENSG00000069275.13	NUCKS1	69.34	82.18	46.56	56.9	58.85	38.88	369.94	348.15	179.87	183.73	230.63	148.07
ENSG00000069329.19	VPS35	27.76	36.73	24.47	105.98	108.49	101.42	75.99	67	92.17	93.24	34.73	16.84
ENSG00000069345.12	DNAJA2	18.48	23.25	16.73	41.68	40.01	43.95	55.04	53.37	57.48	57.13	74.96	34.21
ENSG00000069399.15	BCL3	18.24	11.65	20.05	25.73	28.87	29.26	1.79	1.07	0.94	1.04	4.26	1.57
ENSG00000069424.16	KCNAB2	5.16	3.47	5.34	17.35	16.06	17.26	3.83	3.67	1.41	0.92	6.01	3.75
ENSG00000069431.14	ABCC9	0	0.07	0	2.55	3.32	4.19	0.1	0.02	0.1	0.3	0.02	0.02
ENSG00000069482.7	GAL	0.21	4.61	0.84	4.07	8.08	6.5	10.04	11.26	7	6.32	294.96	396.32
ENSG00000069493.15	CLEC2D	1.53	0.58	0.83	1.91	0.7	1.63	12.39	12.9	10.75	14.69	8.73	20.5
ENSG00000069509.6	FUNDC1	12.51	15.92	10.28	22.91	21.28	24.99	15.13	14.74	18.31	16.99	19.76	20.52
ENSG00000069535.14	MAOB	0	0.05	0	36.77	37.27	37.39	0.34	0.2	0.14	0.21	2.11	1.43
ENSG00000069667.16	RORA	5.45	3.5	5.4	3.37	3.12	3.91	4.56	4.28	2.79	2.61	8.82	3.48
ENSG00000069696.7	DRD4	0.1	0	0.39	2.1	1.88	1.4	3.04	4.88	0.63	0.84	4.48	2.21
ENSG00000069702.11	TGFBR3	2.18	0.73	2.87	9.09	11.5	10.34	4.34	5.16	5.21	5.16	1.09	0.55
ENSG00000069764.10	PLA2G10	0.53	0.27	0	0.28	0.4	1.35	0	0.73	0	0	1.56	0.48
ENSG00000069812.11	HES2	22.77	24.68	21.23	0.26	0.13	0.04	2.56	0.9	1.07	1.35	0.5	0.3
ENSG00000069849.11	ATP1B3	206.65	290.97	201.27	136.44	143.36	160.01	73.22	62.94	65.34	69.96	162.57	266.63
ENSG00000069869.17	NEDD4	4.54	4.14	2.9	27.36	23.79	34.47	6.89	8.14	12.42	14.08	0.95	0.9
ENSG00000069943.10	PIGB	6.12	7.94	6.36	6.91	6.23	8.15	6.96	10.12	8.34	7.86	5.72	8.69
ENSG00000069956.14	MAPK6	8.12	7.96	4.89	42.76	42.82	49.28	43.79	48.35	46.82	46.12	44.61	22.97
ENSG00000069966.19	GNB5	9.45	7.78	9.78	5.18	4.97	4.74	9.29	13.04	10.49	9.61	26.6	16.65
ENSG00000069974.17	RAB27A	13.51	16.66	11.47	7.69	8.3	9.5	6.02	4.3	4.03	4.67	2.6	3
ENSG00000069998.12	HDHD5	30.91	26.63	31.98	43.72	51.41	45.4	31	34.5	25.19	28.4	62.56	62.04
ENSG00000070010.19	UFD1	52.21	98.19	63.92	55.34	71.07	59.57	45.39	42.7	55.58	56.04	43.4	38.26
ENSG00000070018.9	LRP6	4.81	2.61	3.84	23.18	21.51	28.96	17.47	17.07	14.09	13.43	18.83	9.96
ENSG00000070019.5	GUCY2C	0	0.24	0	125.64	115.32	125.94	0	0.03	0.06	0	1.69	1.08
ENSG00000070031.4	SCT	0	0	0	0	0	0	1.3	1.32	1.82	1.02	0.46	1.62
ENSG00000070047.13	PHRF1	14.09	11.68	16.01	27.57	27.78	25.71	25.02	24.18	26.07	24.73	14.96	9.92
ENSG00000070061.16	ELP1	7.01	8.33	7.44	11.65	12.51	14.86	22.83	29.61	21.71	17.33	22.61	18.65
ENSG00000070081.18	NUCB2	29.15	57.52	25.77	20.93	25	22.34	36.91	34.28	34.83	33.7	49.92	31.3
ENSG00000070087.15	PFN2	86.72	62.31	80.31	34.63	32.19	33.02	278.19	281.06	447.15	435.12	196.87	114.32
ENSG00000070159.14	PTPN3	0	0.02	0	24.01	20.92	20.51	2.15	3.32	3.55	3.12	1.18	1.02
ENSG00000070182.21	SPTB	0.06	0.05	0.11	0.02	0.11	0.02	1.92	1.57	1.54	1.13	0.9	0.36
ENSG00000070190.13	DAPP1	0	0	0	0.16	0.16	0.28	0	0.04	0	0.14	0	0
ENSG00000070193.5	FGF10	0	0	0	0	0	0	2.88	2.29	2.79	1.68	0.01	0.01
ENSG00000070214.17	SLC44A1	11.41	8.29	9.91	48.39	50.93	51.69	45.26	42.88	36.28	34.57	33.45	15.96
ENSG00000070269.14	TMEM260	5.95	5.31	3.74	9.91	10.13	8.66	15.59	19.12	19.36	14.54	10.83	11.94
ENSG00000070366.14	SMG6	30.65	55.74	29.45	22.58	25.66	25.11	27.17	27.17	25.71	24.09	12.87	6.3
ENSG00000070367.17	EXOC5	25.98	17.33	22.39	31.16	30.54	29.83	68.12	66.41	63.57	66.04	35.65	15.65
ENSG00000070371.16	CLTCL1	1.47	2.16	2.01	1.57	1.74	1.21	3.8	4.28	2.26	3.32	8.68	7.32
ENSG00000070388.12	FGF22	0	0	0	0	0.17	0.14	0.68	0.41	0.37	0.58	1.56	3.19
ENSG00000070404.10	FSTL3	5.32	6.02	4.2	62.42	68.15	70.94	8.44	6.78	9.52	9.59	8.47	10.57
ENSG00000070413.21	DGCR2	24.89	19.92	22.36	54.63	55.61	51.5	39.22	39.91	43.63	40.21	35.72	23.51
ENSG00000070423.18	RNF126	39.85	47.09	45.67	77.68	90.36	74.69	37.38	43.5	53.84	46.66	59.65	39.08
ENSG00000070444.15	MNT	11.57	5.75	10.97	7.2	7.57	9.25	9.52	10.22	7.57	9.08	13.59	4.86
ENSG00000070476.15	ZXDC	9.42	5.45	8.67	12.12	13.39	14.15	19.37	17.37	16.99	16.07	9.37	8.51
ENSG00000070495.15	JMJD6	18.59	34.56	20.11	22.77	23.46	23.89	10.45	11.56	12.78	14.79	10.95	9.5
ENSG00000070501.12	POLB	12.94	17.28	14.04	12.99	14.92	15.72	39.67	41.82	33.44	36.72	41.74	45.52
ENSG00000070526.15	ST6GALNAC1	0.43	0.11	0.45	2.46	3.45	4.13	0	0	0	0	0	0
ENSG00000070540.13	WIPI1	43.05	39.17	41.56	22.82	27.95	19.62	11.35	11.37	16.04	18.96	22.8	16.43
ENSG00000070601.10	FRMPD1	0	0	0	0.02	0.03	0.03	0.06	0.1	0.02	0	0.15	0.14
ENSG00000070610.14	GBA2	73.48	70.85	69.5	76.33	69.9	72.12	51.58	58.25	72.66	61.69	44.78	45.74
ENSG00000070614.15	NDST1	95.18	56.28	90.93	51.37	60.11	56.41	45.31	49.85	69.1	65.77	19.11	7.73
ENSG00000070669.17	ASNS	6.21	8.12	4.71	90.05	90.91	121.43	26.94	29.92	107.08	109.39	148.56	102.87
ENSG00000070718.13	AP3M2	10.22	9.36	10.83	3.42	3.76	4.32	12.82	14	8.13	7.16	12.9	11.53
ENSG00000070729.14	CNGB1	0	0	0.02	0.29	0.03	0.03	0.32	0.15	0.14	0.32	0.09	0.03
ENSG00000070731.11	ST6GALNAC2	0.21	0.3	0.8	1.01	1.3	3.04	7.3	8.12	3.64	3.25	0	0.05
ENSG00000070748.19	CHAT	0	0	0	0.17	0.01	0	0	0	0	0	0	0
ENSG00000070756.17	PABPC1	529.13	518.14	506.29	304.82	337.63	345.07	1577.53	1595.64	1672.27	1630	1349.55	640.92
ENSG00000070759.17	TESK2	2.01	1.05	1.54	7.03	7.81	7.68	10.59	10.4	12.19	12.02	8.74	4.23
ENSG00000070761.8	CFAP20	33.96	41.28	28.57	30.17	38.78	43.83	47.54	49.07	43.84	47.32	43.89	41.24
ENSG00000070770.10	CSNK2A2	44.52	28.1	45.28	35.05	43.5	44.27	33.63	40.91	45.85	47.23	45.37	16.74
ENSG00000070778.13	PTPN21	6.56	2.11	3.29	11.52	10.19	12.18	11.72	11.04	16.78	15.91	5.18	3.1
ENSG00000070785.17	EIF2B3	13.54	24.94	12.38	9.49	11.6	12.42	16.26	13.77	12.82	11.31	21.92	21.18
ENSG00000070808.17	CAMK2A	0	0	0	0.1	0.03	0.11	0.57	0.26	0.5	0.44	0.14	0.07
ENSG00000070814.22	TCOF1	12.34	16.48	17.29	27.58	35.94	31.94	50.43	49.16	66.39	64.21	53.5	34
ENSG00000070831.18	CDC42	114.31	109.25	133.77	73.53	69.75	67.9	141.76	151.39	150.78	142.56	97.53	42.02
ENSG00000070882.13	OSBPL3	11.63	9.83	13.09	30.45	25.13	26.99	10.8	10.95	14.52	13.18	5.84	4.69
ENSG00000070886.12	EPHA8	0	0	0	0.05	0.13	0.1	0.93	0.64	1.06	1.45	5.98	7.6
ENSG00000070915.10	SLC12A3	0	0.04	0	0.92	1.36	0.47	0.18	0.54	0.42	0.2	0	0.02
ENSG00000070950.10	RAD18	4.05	3.09	1.39	3.6	4.7	3.22	12.51	11.58	12.62	15.72	9.83	5.46
ENSG00000070961.17	ATP2B1	4.01	3.43	3.15	62.18	73.15	63.93	140.76	150.61	266.17	260.55	11.52	9.06
ENSG00000070985.14	TRPM5	0	0	0	0.02	0	0	0.04	0.03	0	0.05	0.07	0.05
ENSG00000071051.14	NCK2	26.98	13.42	29.51	57.93	62.25	66.86	44.89	45.98	56.27	56.41	39.16	17.42
ENSG00000071054.17	MAP4K4	163.33	181.61	157.43	26.58	32.36	29.25	88.67	82.01	82.61	81.58	63.27	25.4
ENSG00000071073.13	MGAT4A	24.24	35.22	23.34	61.17	58.39	67.59	5.45	3.07	2.43	3.03	2.51	1.45
ENSG00000071082.11	RPL31	4291.19	3379.38	4199.77	4449.7	4367.69	4248.41	4455.06	4457.55	4452.63	4766.99	3913.78	5958.58
ENSG00000071127.18	WDR1	335.17	304.93	367.12	201.29	215.31	191.69	168.52	169.44	233.97	224.35	151.81	107.2
ENSG00000071189.21	SNX13	5.5	5.64	3.89	33.46	30.47	34.57	18.49	18.26	19.48	20.47	19.18	10.25
ENSG00000071203.9	MS4A12	0	0	0	0	0	0	0	0	0	0	0.17	0.12
ENSG00000071205.12	ARHGAP10	4.45	8.93	3.83	11.94	11.84	11.34	22.04	22.54	30.44	29.64	2.93	2.11
ENSG00000071242.12	RPS6KA2	70.86	21.99	68.81	0.59	0.37	0.52	3.65	4.56	5.67	6.02	7.77	5.09
ENSG00000071243.16	ING3	6.44	6.86	5	8.16	9.24	10.39	19.47	16.81	18.93	18.77	8.69	7.89
ENSG00000071246.11	VASH1	121.54	32.93	114.32	0.06	0	0.25	3.84	4.77	1.6	1.62	3.41	4.7
ENSG00000071282.12	LMCD1	7.07	5.45	6.42	6.55	7.85	6.11	23.63	25.08	8.52	8.9	13.35	5.99
ENSG00000071462.13	BUD23	55.62	72.49	60.28	71.9	82.95	70.2	40.61	43.78	44.11	42.41	57.41	69.47
ENSG00000071537.14	SEL1L	18.09	11.84	13.75	32.87	37.97	32.25	14.92	12.79	12.28	12.73	9.55	5.2
ENSG00000071539.14	TRIP13	7.51	18.47	5.6	7.28	10.29	11.27	16.59	17.62	24.06	23.26	26.1	26
ENSG00000071553.18	ATP6AP1	167.62	177.87	177.72	124.93	141.64	130.7	79.06	76.01	77.25	73.27	48.82	45.93
ENSG00000071564.19	TCF3	137.72	111.08	152.05	71.68	74.18	61.92	182.19	219.2	153.91	146.94	131.81	116.94
ENSG00000071575.12	TRIB2	13.93	3.93	9.87	0.06	0.06	0	25.1	23.25	22.52	23.11	30.46	42.01
ENSG00000071626.17	DAZAP1	72.07	73.88	82.25	71.6	72.28	65.02	128.21	128.35	137.88	130.51	147.04	115.41
ENSG00000071655.18	MBD3	61.8	67.51	64.66	50.38	59.84	54.39	70.99	71.29	76.11	70.33	43.17	31.97
ENSG00000071677.1	PRLH	0	0	0	0	0	0	0	0	0	0	0	0
ENSG00000071794.16	HLTF	4.63	5.48	2.61	15.82	15.65	19.35	13.39	12.62	6.92	7.52	50.02	23.36
ENSG00000071859.15	FAM50A	91.76	118.59	90.51	82.15	82.65	66.62	65.91	60.92	61.39	57.01	58.21	76.77
ENSG00000071889.17	FAM3A	24.12	23.32	23.37	47.59	53.07	46.48	31.91	26.49	42.41	39.15	22.27	25.92
ENSG00000071894.17	CPSF1	92.79	110.6	97.7	112.49	111.15	125.72	102.01	104.22	112.95	112.15	74.48	85.76
ENSG00000071909.19	MYO3B	0	0	0	0.22	0.26	0.16	1.26	1.6	0.37	0.13	0.11	0.06
ENSG00000071967.12	CYBRD1	11.37	6.92	10.39	0.88	0.44	1.23	6.58	6.5	8.23	7.56	2.59	3.29
ENSG00000071991.9	CDH19	0	0	0	0	0	0	0	0.06	0	0	0.41	0.05
ENSG00000071994.11	PDCD2	75.6	70.16	78.91	61.4	60.62	74.24	82.45	83.75	96.27	95.82	66.22	86.96
ENSG00000072041.18	SLC6A15	6.6	9.26	16.24	0	0	0	3.31	3.51	11.45	11.63	8.33	14.1
ENSG00000072042.13	RDH11	20.19	45.71	18.35	62.95	65.65	71.06	54.58	55.86	55.81	61.33	89.01	125.91
ENSG00000072062.16	PRKACA	54.1	39.55	56.6	25.57	26.93	26.16	31.07	26.46	22.5	20.85	28.04	8.2
ENSG00000072071.17	ADGRL1	6.81	1.77	6.6	2.44	2.21	3.39	45.56	40.61	20.57	16.68	51.52	33.8
ENSG00000072080.11	SPP2	0	0	0	0.11	0	0	0	0	0	0	0	0
ENSG00000072110.16	ACTN1	239.48	141.73	244.46	63.62	66.01	63.78	142.14	131.59	278.01	274.72	102.96	58.5
ENSG00000072121.17	ZFYVE26	5.41	5.21	5.59	10.14	8.94	13.62	13.52	16.79	17.01	13.67	6.74	4.74
ENSG00000072133.12	RPS6KA6	0.18	0.25	0.15	1.37	2.72	1.93	3.4	3.78	2.84	2.8	4.02	2.81
ENSG00000072134.16	EPN2	25.61	14.6	27.59	17.33	18.83	17.89	15.4	13.31	12.94	15.56	15.28	14.73
ENSG00000072135.13	PTPN18	18.78	16.03	22.47	47.57	52.3	51.56	4.55	4.49	2.08	2.54	8.72	11.35
ENSG00000072163.20	LIMS2	11.77	9.24	9.67	1.67	1.93	1.37	1.85	2.55	2.86	2.55	2.28	0.99
ENSG00000072182.14	ASIC4	0	0	0	0.03	0.1	0.07	0	0.19	0.04	0.05	0.29	0.46
ENSG00000072195.15	SPEG	0.43	0.76	0.71	7.91	3.98	6.63	21.79	25.92	15.2	14.26	23.07	45.9
ENSG00000072201.14	LNX1	0.34	0.68	0.14	3.71	3.84	2.71	6.78	5.95	16.06	14.09	3.01	1.93
ENSG00000072210.19	ALDH3A2	18.88	20.55	14.73	55.36	65.86	65.47	45.84	47.07	32.36	28.79	59.53	31.09
ENSG00000072274.14	TFRC	14.19	32.06	11.85	201.25	173.22	204.66	47.51	46.62	62.03	64.51	83	38.87
ENSG00000072310.18	SREBF1	16.29	16.52	19.98	49.26	51.66	50.02	28.48	27.76	22.21	15.38	21.5	40.71
ENSG00000072315.4	TRPC5	0	0	0	0	0	0	0.27	0.25	0.13	0.03	0.07	0.47
ENSG00000072364.13	AFF4	10.31	7.36	8.42	21.42	23.64	22.73	29.48	29.14	33.18	33.31	21.38	7.53
ENSG00000072401.15	UBE2D1	10.87	8.18	6.34	21.68	18.32	24.41	47.94	44.72	40.08	44.42	26	17.26
ENSG00000072415.10	PALS1	3.51	5.05	2.68	21.46	21.02	23.82	19.96	18.4	43.55	38.71	10.5	4.73
ENSG00000072422.17	RHOBTB1	15.15	9.94	11.9	1.36	0.92	0.75	10.12	12.64	6.17	5.81	7.31	5.56
ENSG00000072501.19	SMC1A	7.07	9.72	8.46	33.45	37.62	33.97	52.86	47.62	49.22	50.16	36.2	19.77
ENSG00000072506.14	HSD17B10	75.67	83.28	72.03	57.89	64.26	61.58	107.02	105.31	109.92	111.8	70.46	115.2
ENSG00000072518.23	MARK2	13.47	9.37	12.99	36.75	39.65	41.52	29.76	29.92	25.91	25.9	17.27	8.25
ENSG00000072571.20	HMMR	2.49	6.91	1.3	18.01	19.79	22.3	48.03	39.39	47.07	45.09	60.05	34.21
ENSG00000072609.18	CHFR	29.17	17.69	28.05	19.01	20.34	19.41	30.4	28.36	36.24	33.52	32.74	17.83
ENSG00000072657.10	TRHDE	0	0	0	0.08	0.08	0.63	0.26	0.41	0.32	0.06	1.08	0.54
ENSG00000072682.20	P4HA2	36	35.26	35.71	107.36	108.47	114.87	5.07	6.28	11.48	9.42	22.29	14.84
ENSG00000072694.22	FCGR2B	0	0	0	0	0	0	0.1	0	0	0	0.02	0.01
ENSG00000072736.19	NFATC3	5.73	5.31	4.72	21.94	23	21.3	11.49	11.31	10.45	8.88	7.45	5.03
ENSG00000072756.18	TRNT1	9.21	10.17	7.29	12.87	15.38	20.43	24.4	24.89	26.25	25.16	23.63	23.23
ENSG00000072778.20	ACADVL	298.06	321.76	299.79	744.08	686.07	654.85	269.05	275.23	329.72	302.12	156.37	282.11
ENSG00000072786.13	STK10	16.95	15.75	17.57	5.72	7.48	8.89	3.51	3.01	4.45	5.82	4.29	6.35
ENSG00000072803.18	FBXW11	16.56	12.54	15.46	25.3	28.51	35.03	25.53	25.71	25.7	23.32	32.04	16.29
ENSG00000072818.12	ACAP1	0.51	2.86	2.24	1.25	2.11	3.71	2.63	3.37	0.38	4.37	23.7	43.87
ENSG00000072832.15	CRMP1	0	0	0.05	0	0	0	25.21	23.42	13.42	13.3	41.14	40.75
ENSG00000072840.13	EVC	6.3	2.99	6	0	0	0	5.17	4.68	4.19	3.77	2.07	1.78
ENSG00000072849.11	DERL2	42.28	68.13	52.51	29.31	30.03	32.32	70.94	66.34	59.95	60.21	41.18	56.02
ENSG00000072858.11	SIDT1	0	0.02	0.03	0.2	0.3	0.59	0.18	0	0.43	0.06	0	0
ENSG00000072864.16	NDE1	29.76	19.29	19.18	20.09	22.56	19.66	26.61	24.32	23.95	20.53	23.36	6.66
ENSG00000072952.21	IRAG1	0.48	0.45	0.28	0.17	0.1	0.4	2.26	1.93	2.06	1.57	2.94	1.95
ENSG00000072954.7	TMEM38A	3.85	1.68	5.02	3.45	3.03	3.65	1.06	1.93	1.77	1.61	10.23	5.54
ENSG00000072958.9	AP1M1	59.75	55.59	71.2	57.68	70.54	58.34	22.98	21.83	23.37	20.98	20.38	8.17
ENSG00000073008.16	PVR	45.31	53.04	46.33	105.22	109	113.62	6.63	7.23	7.22	6.75	12.26	6.12
ENSG00000073050.12	XRCC1	26.31	19.06	28.99	14.78	18.78	15.01	40.39	38.04	43.19	42.13	34.16	18.05
ENSG00000073060.17	SCARB1	28.51	41.94	36.74	297.14	340.83	287.3	7.59	7.57	7.01	8.08	36.09	34.55
ENSG00000073067.14	CYP2W1	0.06	0	0	52.7	40.7	48.02	0.57	0.69	2.13	1.73	0	0.06
ENSG00000073111.14	MCM2	10.27	16.56	10.15	28.25	34.73	30.71	74.38	74.46	69.93	55.58	45.35	37.66
ENSG00000073146.17	MOV10L1	13.54	12.75	13.46	0.06	0.06	0.35	0	0	0	0	0.06	0.1
ENSG00000073150.14	PANX2	2.93	2.92	2.8	1	1.13	0.95	2.82	2.54	3.32	2.51	4.53	2.15
ENSG00000073169.15	SELENOO	23.73	28.93	30.2	26.22	24.94	21.86	11.61	11.3	13.51	14.53	10.33	19.23
ENSG00000073282.14	TP63	0	0	0	0.21	0.13	0.23	11.49	12.86	5.57	6.77	0	0.01
ENSG00000073331.18	ALPK1	3.39	1.47	3.35	4.46	4.8	5.34	0.33	0.13	0.03	0.09	0.09	0.22
ENSG00000073350.14	LLGL2	1.61	1.88	1.27	78.01	78.96	84.61	55.95	57.69	74.5	63.31	34.32	50.47
ENSG00000073417.15	PDE8A	8.74	8.8	9.29	17.52	13.89	17.75	6.79	6.58	8.77	6.47	8.03	12.59
ENSG00000073464.13	CLCN4	2.14	1.17	1.25	4.4	3.25	4.17	1.72	1.1	1.69	0.76	2.99	1.87
ENSG00000073536.18	NLE1	21.29	24.95	26.29	13.89	13.95	10.5	28.46	24.3	23.27	21.73	35.06	29.25
ENSG00000073578.18	SDHA	102.27	121.03	102.29	90.83	101.24	107.79	28.57	27.31	50.92	44.8	62.81	53.53
ENSG00000073584.20	SMARCE1	72.2	77.21	54.11	63.83	77.48	69.01	189.57	194.45	171.24	179.64	115.74	82.56
ENSG00000073598.6	FNDC8	0	0	0	0	0	0	0.23	0	0.09	0.09	0	0
ENSG00000073605.19	GSDMB	6.6	2.64	5.06	19.63	17.17	15.72	10.61	13.47	9.22	11.11	9.91	37.74
ENSG00000073614.13	KDM5A	5.27	7.04	6.37	15.78	17.4	17.68	17.29	21.16	23.96	19.25	5.65	3.32
ENSG00000073670.14	ADAM11	0.23	0.02	0.25	0.11	0.63	0.06	7.04	6.26	3.12	3.46	3.17	3.85
ENSG00000073711.11	PPP2R3A	2.22	2.41	2.53	3.93	3.69	3.86	15.01	15.93	12.27	12.51	5.97	2.43
ENSG00000073712.15	FERMT2	22.38	23.3	20.65	2.05	3.17	3.24	86.34	88.77	47.86	46.71	45.48	36.3
ENSG00000073734.10	ABCB11	0	0.02	0	0	0	0	0	0.01	0	0	0	0
ENSG00000073737.17	DHRS9	0	0	0	1.06	1.37	1.34	0	0	0	0	0	0
ENSG00000073754.6	CD5L	0	0	0	0	0	0	0	0	0	0	0	0
ENSG00000073756.13	PTGS2	1.8	1.87	1.12	3.02	3.34	7.52	9.89	10.64	2.07	1.76	0.09	0.03
ENSG00000073792.16	IGF2BP2	31.54	19.7	34.86	52.08	53.4	55.36	90.08	83.44	96.74	95.6	71.46	35.78
ENSG00000073803.14	MAP3K13	8.86	11.07	7.31	22.73	19.28	25.34	22.65	21.1	29.72	27.55	19.19	14.3
ENSG00000073849.16	ST6GAL1	37.73	17.74	39.51	68	77.93	71.81	46.57	45.5	21.39	17.7	49.05	33.28
ENSG00000073861.3	TBX21	0	0	0	0	0	0	0	0	0	0.04	0	0.02
ENSG00000073905.8	VDAC1P1	0.92	1.5	1.28	1.71	1.51	3.41	0.89	1.46	1.11	0.67	1.88	1.84
ENSG00000073910.23	FRY	72.56	46.28	67.92	1.39	0.95	1.97	16.13	13.19	13.76	15.64	3.67	1.83
ENSG00000073921.18	PICALM	74.04	61.21	68.58	207.36	220.16	261.38	70.25	70.59	67.2	65.89	48.23	24.76
ENSG00000073969.19	NSF	9.06	15.46	8.54	14.24	13.54	17.73	14.22	14.57	17.6	17.03	8.17	6.37
ENSG00000074047.22	GLI2	0	0.03	0.14	0	0.02	0.03	14.06	14.35	9.88	8.38	8.51	4.5
ENSG00000074054.21	CLASP1	14.7	10.39	10.84	11.83	15.57	11.3	25.55	22.16	20.45	19.46	13.79	8.64
ENSG00000074071.15	MRPS34	130.99	145.33	156.33	111.26	136.45	95.26	75.88	83.35	85.33	88.69	142.06	219.08
ENSG00000074181.9	NOTCH3	0.75	0.4	1.39	11.17	13.5	9.73	84.29	83.81	46.92	42.92	30.44	13.92
ENSG00000074201.9	CLNS1A	94.41	94.53	82.94	278.4	290.83	299.55	197.73	219.26	202.02	192.95	205.22	174.89
ENSG00000074211.14	PPP2R2C	0.08	0	0	0	0	0	1.38	1.63	0.33	0.75	2.46	2.15
ENSG00000074219.14	TEAD2	68.64	44.1	65.22	0.76	1.82	1.65	124.56	118.27	93.75	101.35	45.93	36.85
ENSG00000074266.23	EED	9.21	11.13	6.45	22.85	25.51	28.39	18.9	18.91	14.09	12.96	14.9	18.07
ENSG00000074276.11	CDHR2	0	0.49	0	61.2	63.18	57.99	0.03	0.02	0	0.03	0.34	0.04
ENSG00000074317.11	SNCB	0.3	2.17	1.38	0	0.18	0	1.64	1.04	0.31	0.34	10.15	5.4
ENSG00000074319.13	TSG101	41.25	44.89	39.77	119.4	105.32	143.09	43.62	53.53	63.79	62.15	47.84	41.68
ENSG00000074356.17	NCBP3	21.46	15.68	14.66	16.68	14.88	15.49	48.8	47.78	54.61	55.86	41.48	50.62
ENSG00000074370.18	ATP2A3	0.12	0.19	0.63	23.76	22.7	23.24	2.74	2.37	1.56	2.1	10.23	9.73
ENSG00000074410.14	CA12	0.12	0.38	0.2	35.78	39.9	37.51	2.64	3.15	4.88	5.38	3.9	4.67
ENSG00000074416.16	MGLL	36.47	44.14	40.86	103.41	103.72	114.81	0.14	0.42	0.24	0.44	0.14	0.08
ENSG00000074527.13	NTN4	76.74	26.12	68.54	19.46	20.51	21.28	0.65	0.95	0.42	0.29	0.62	0.81
ENSG00000074582.15	BCS1L	44.17	49.3	46.05	36.15	32.78	34.3	30.27	34.51	33.9	25.72	21.61	33.28
ENSG00000074590.14	NUAK1	17.49	6.59	14.91	1.41	1.41	1.88	16.12	14.66	32.78	34.52	6.58	3
ENSG00000074603.19	DPP8	10.05	4.93	6.23	8.86	7.5	8.49	10.94	11.85	16.44	11.63	10.28	6.58
ENSG00000074621.14	SLC24A1	5.74	8.45	3	6.29	5.6	8.46	6.65	5.49	8.86	11.45	7.17	2.9
ENSG00000074657.14	ZNF532	15.84	7.98	13.41	3.79	6.96	7.56	96.86	105.69	68.72	60.3	90.45	61.13
ENSG00000074660.17	SCARF1	57.88	57.71	64.6	0.47	0.48	0.79	0.18	0.37	0.35	0.06	1.21	1.53
ENSG00000074695.6	LMAN1	23.59	28.69	19.06	30.16	25.46	31.37	40.31	40.24	33.33	34.57	75.89	47.84
ENSG00000074696.13	HACD3	24.45	39.38	18.53	56.09	64.97	71.02	131.84	123.74	109.71	109.17	160.34	110.3
ENSG00000074706.14	IPCEF1	0.02	0.03	0.04	0.21	0.16	0.1	0.06	0.17	0.43	0.05	0.13	0.28
ENSG00000074755.15	ZZEF1	6.82	4.32	6.12	22.39	21.38	23.62	9.53	8.68	13.65	12.44	6.2	2.81
ENSG00000074771.4	NOX3	0	0	0	0	0	0	0	0	0	0	0	0.03
ENSG00000074800.16	ENO1	909.91	1350.62	964.82	856.51	991.62	873.23	772.76	769.57	921.96	898.98	1989.81	1080.17
ENSG00000074803.21	SLC12A1	0	0	0	0	0	0	0	0.06	0	0.18	0.06	0.19
ENSG00000074842.8	MYDGF	254.91	317.59	284.15	137.39	148.68	129.24	45.15	42.09	55.47	56.51	78.47	84.54
ENSG00000074855.11	ANO8	4.24	2.45	4.04	3.81	3.39	2.38	15	14.58	7.44	6.78	8.16	12.46
ENSG00000074935.14	TUBE1	7.44	5.25	4.56	11.25	8.49	10	8.89	12.66	9.77	8.59	12.48	17.89
ENSG00000074964.17	ARHGEF10L	5.45	4.67	5.3	63.17	51.6	57.1	13.9	13.1	13.85	13.96	14.31	18.03
ENSG00000074966.11	TXK	0	0.1	0	0.88	0.47	0.46	0.97	0.62	0.55	0.99	0.09	0.19
ENSG00000075035.10	WSCD2	0	0	0	0	0	0	3.78	2.91	1.85	2.14	2.7	0.69
ENSG00000075043.21	KCNQ2	0	0	0	0.03	0.01	0	8.33	7.17	3.99	3.36	43.3	68.13
ENSG00000075073.16	TACR2	0.08	0.14	0.31	0.19	0.18	0.3	0	0	0	0	0	0.03
ENSG00000075089.10	ACTR6	14.32	10.98	4.97	19.22	18.01	18.8	23.85	27.61	22.1	21.52	30.82	21.67
ENSG00000075131.10	TIPIN	4.17	14.47	6.23	5.61	6.75	11.78	18.3	20.54	18.85	16.68	14.01	14.43
ENSG00000075142.14	SRI	278.26	277.31	285.11	194.32	149.06	181.48	85.07	90.82	172.23	169.08	136.05	151.07
ENSG00000075151.24	EIF4G3	16.93	19.75	18.38	19.81	21.36	26.46	38.17	36.3	39.72	36.45	41.02	38.03
ENSG00000075188.9	NUP37	24.66	37.24	21.36	42.46	44.93	50.84	45.95	39.6	45.29	47.32	51.56	59.74
ENSG00000075213.11	SEMA3A	1.54	3.13	1.06	8.97	10.41	11.72	21.98	21.05	22.5	25.16	4.58	8.49
ENSG00000075218.19	GTSE1	7.19	10.59	7.5	14.06	19.63	16.36	32.11	34.71	33.86	32.76	22.11	15.23
ENSG00000075223.14	SEMA3C	0	0	0	37.94	47.78	45.84	14.61	15.29	21.53	20.42	0.26	0.19
ENSG00000075234.17	TTC38	14.87	14.38	17.56	51.1	60.4	50.1	22.86	18.62	20.29	22.26	16.46	18.29
ENSG00000075239.14	ACAT1	45.33	74.23	45.57	61.53	74.33	65.87	13.65	16.83	16.98	15.05	45.21	50.28
ENSG00000075240.17	GRAMD4	11.74	6.7	13.6	22.87	27.45	15.39	21.08	20.3	20.51	18.25	8.59	7.77
ENSG00000075275.18	CELSR1	7.51	2.97	6.05	13.81	11.33	9.58	18.7	18.51	15.09	14.33	14.61	12.7
ENSG00000075290.8	WNT8B	0	0	0	0.12	0.07	0	0.69	0.78	0.06	0.05	0.17	0.6
ENSG00000075292.19	ZNF638	26.09	46.16	25.11	46.5	47.99	42.44	131.35	129.26	114.45	105.93	107.07	134.83
ENSG00000075303.13	SLC25A40	10.16	2.99	3.46	12.01	8.13	10.17	18.39	15.66	11.89	15.72	15.77	8.3
ENSG00000075336.12	TIMM21	16.18	28.25	22.22	9.58	10.17	13.38	46.78	35.85	37.62	42.08	28.04	62.52
ENSG00000075340.23	ADD2	0.3	0.01	0.17	0	0	0.22	14.97	15.63	7.02	8.76	40.8	53.71
ENSG00000075388.4	FGF4	0	0	0	0	0	0	0	0	0	0	0.14	1.02
ENSG00000075391.18	RASAL2	5.75	4.53	4.75	10.26	12.62	11.73	13.32	11.27	10.66	8.96	5.28	4.59
ENSG00000075399.14	VPS9D1	12.7	11.31	12.87	14.36	12.76	13.42	4.56	2.44	3.55	3.27	2.47	1.91
ENSG00000075407.19	ZNF37A	3.44	2.2	2.59	4.5	4.41	4.73	6.61	6.03	3.71	4.99	4.98	4.8
ENSG00000075413.19	MARK3	33.48	38.95	29.41	23.42	22.76	22.24	48.85	49.46	46.27	50.65	42.39	30.68
ENSG00000075415.15	SLC25A3	714.5	657.97	701	826.01	832.21	826.02	757.15	763.12	833.14	800.17	676.73	464.74
ENSG00000075420.13	FNDC3B	36.56	17.19	31.81	19.57	18.43	19.9	8.22	7.17	15.36	12.95	6.66	4.27
ENSG00000075426.12	FOSL2	16.24	9.09	18.46	47.54	46.16	51.23	3.35	3.57	8.31	7.94	1.38	0.62
ENSG00000075429.9	CACNG5	0	0	0	0	0	0	0.06	0.12	0.01	0.02	1.19	2.32
ENSG00000075461.6	CACNG4	0	0	0	8.91	10.62	9.45	22.99	24.25	25.08	26.7	1.28	0.84
ENSG00000075539.15	FRYL	10.63	8.29	5.39	17.25	15.34	13.13	21.35	19.78	18.69	14.39	11.08	11.33
ENSG00000075568.17	TMEM131	7.27	7.26	7.35	18.92	17.85	19.69	34.37	26.45	27.74	27.36	15.63	7.17
ENSG00000075618.18	FSCN1	519.63	355.16	593.13	5.25	7.12	6.53	156.34	160.69	187.74	171.44	111.98	61.4
ENSG00000075624.17	ACTB	4105.32	3890.08	4435.58	2951.22	3479.9	3044.94	2090.7	2030.89	2685.01	2566.78	2927.18	1341.9
ENSG00000075643.6	MOCOS	0.78	1.31	0.85	2.72	2.02	2.27	0.38	0.38	0.25	0.31	2.66	2.63
ENSG00000075651.17	PLD1	17.07	15.99	14.09	33.74	25.87	33.72	1.35	0.9	1.75	1.64	0.68	2.56
ENSG00000075673.12	ATP12A	0	0	0	0	0	0	1.46	1.42	2.51	2.95	1.14	0.7
ENSG00000075702.19	WDR62	2.58	7.8	2.53	9.74	10.58	9.67	8.23	13.85	11.65	9.41	23.74	28.09
ENSG00000075711.21	DLG1	16.01	14.24	15.13	28.25	25.33	27.94	43.87	38.76	52.7	42.59	33.49	18.3
ENSG00000075785.14	RAB7A	148.12	162.07	131.02	187.69	201.43	243.24	105.6	108.81	115.7	116.25	105.24	59.21
ENSG00000075790.12	BCAP29	55.74	87.24	43.82	30.01	27.28	22.74	29.07	27.29	27.78	27.57	28.19	12.31
ENSG00000075826.17	SEC31B	6.12	4.55	7.92	3.04	1.71	2.82	4.52	6.94	6.65	6.36	4.18	7.2
ENSG00000075856.12	SART3	13.54	15.36	14.56	31.23	30.22	29.68	44.63	41.11	42	36.46	45.59	32.82
ENSG00000075884.14	ARHGAP15	0	0	0	0	0	0	4.18	1.96	0.22	0.33	0	0.13
ENSG00000075886.11	TUBA3D	0	0	0	0.52	0.33	0.35	0.1	0.07	0	0	0.32	0.04
ENSG00000075891.24	PAX2	0	0	0	0.02	0	0.1	2.28	2.65	0.76	0.17	0.02	0
ENSG00000075914.13	EXOSC7	41.93	47.11	42.23	42.31	49.99	39.33	54.52	48.48	57.61	52.24	93.58	117.86
ENSG00000075945.13	KIFAP3	6.97	8.53	5.71	11.37	14.94	14.06	22	20.33	39.77	39.55	4.64	1.36
ENSG00000075975.17	MKRN2	21.21	19.4	20.52	21.31	19.42	24.4	16.69	15.94	18.71	17.72	15	12.34
ENSG00000076003.5	MCM6	5.44	19.46	5.33	43.6	48.97	50.69	73.19	75.56	45.98	43.87	64.93	41.49
ENSG00000076043.11	REXO2	139.06	149.8	119.98	93.71	98.37	103.25	99.61	97.89	158.58	150.17	59.11	109.2
ENSG00000076053.12	RBM7	18.18	12.1	13.55	40.54	38.14	38.51	40.48	31.95	55.48	51.73	32.28	23.98
ENSG00000076067.14	RBMS2	21.23	11.19	21.47	9.41	9.04	14.46	5.4	6.61	11.43	13.36	2.31	1.22
ENSG00000076108.12	BAZ2A	34.5	14.72	29.01	45.49	42.79	40.63	61.64	56.62	51.05	48.61	27.15	9.92
ENSG00000076201.16	PTPN23	22.65	15.8	25.92	27.76	31.74	29.08	16.86	19.18	19.59	19.8	17.64	9.07
ENSG00000076242.17	MLH1	8.84	12.71	7.8	24.95	23.56	28.76	26.84	25.58	25.34	24.28	30.7	27.57
ENSG00000076248.12	UNG	30.86	24.41	32.51	24.52	27.58	26.84	72.31	76.01	61.73	56.5	76.93	66.57
ENSG00000076258.10	FMO4	0.46	0.23	0.28	6.06	6.6	5.26	7.55	5.94	2.26	1.68	4.14	0.84
ENSG00000076321.11	KLHL20	7.01	6.49	7.23	6.57	6.91	9.84	13.93	15.42	10.76	9.18	5.18	4.34
ENSG00000076344.16	RGS11	6.64	5.62	6.84	9.94	6.77	7.2	0.29	0.82	0.22	0.57	2.31	2.67
ENSG00000076351.13	SLC46A1	1.09	1.07	0.7	166.63	173.48	187.48	2.27	3.7	3.35	2.48	2.58	2.14
ENSG00000076356.7	PLXNA2	60.3	43.49	62.58	3.52	3.9	3.43	6.2	6.99	4.17	4.97	0.13	0.26
ENSG00000076382.17	SPAG5	5.91	27.39	5.47	35.69	44.85	38.82	83.31	81.64	58.29	60.22	73	151.02
ENSG00000076513.17	ANKRD13A	12.94	10.79	12.86	33.09	25.91	38.82	17.08	16.34	21.79	22.53	10.32	5.68
ENSG00000076554.16	TPD52	13.24	5.49	21.64	43.86	49.64	62.46	24.66	35.35	32.62	43.05	58.72	26.92
ENSG00000076555.16	ACACB	0.43	1.27	0.18	1.74	3.72	2.16	6.45	3.28	1.61	2.8	5.86	4.18
ENSG00000076604.16	TRAF4	51.31	32.95	52.26	138.51	139.96	155.07	137.69	120.57	119.02	108.79	58.28	99.77
ENSG00000076641.4	PAG1	0.01	0.01	0	15.3	14.46	17.75	0.2	0.05	0.11	0.16	0.71	0.01
ENSG00000076650.7	GPATCH1	1.93	2.99	2.27	9.92	9.07	8.46	11.88	10.31	14.77	10	7.01	5.18
ENSG00000076662.11	ICAM3	14.73	14.87	17.12	11.68	13.85	12.42	5.12	5.35	6.77	7.97	11.51	23.42
ENSG00000076685.19	NT5C2	16.17	14.27	14.79	36.65	35.91	45.79	98.51	90.16	82.73	77.59	16.98	20.65
ENSG00000076706.17	MCAM	584.38	715.29	579.21	1.06	1.05	3.03	9.82	8.72	6.91	7.15	6.61	6.96
ENSG00000076716.9	GPC4	0.23	0.02	0.28	0.16	0.09	0.13	40.84	36.29	44.33	40.31	350.41	218.14
ENSG00000076770.16	MBNL3	0.69	0.44	0.38	10.03	10.92	12.25	22.78	22.55	36.88	37.01	4.69	0.78
ENSG00000076826.10	CAMSAP3	0.17	0.11	0.06	36.66	37.5	34.16	17.99	18.88	20.86	16.61	10.21	12.56
ENSG00000076864.21	RAP1GAP	0	0	0	5.21	4.81	4.67	3.83	3.28	2.08	0.83	8.04	5.9
ENSG00000076924.12	XAB2	24.92	26.77	27.6	20.95	21.15	18.03	46.23	47.59	51.62	48.17	39.21	35.68
ENSG00000076928.20	ARHGEF1	63.87	72.03	77.98	45.86	54.07	41.29	37.83	28.73	32.05	31.32	25.45	30.94
ENSG00000076944.18	STXBP2	24.23	24.35	32.68	95.26	93	98.75	58.23	60.68	65.37	56.14	33.48	34.77
ENSG00000076984.18	MAP2K7	15.73	10.37	18.52	18.68	22.59	21.57	24.02	23.99	26.23	25.35	18.29	14.85
ENSG00000077009.14	NMRK2	0	0	0	0	0	0.16	14.78	14.97	15.88	14.53	91.57	51.87
ENSG00000077044.11	DGKD	4.79	3.34	7.81	27.61	29.01	30.41	18.69	15.54	15.25	13.56	7.41	14.52
ENSG00000077063.11	CTTNBP2	0.55	0.68	0.65	0.02	0.01	0.04	28.2	32.04	52.39	50.8	6.58	8.3
ENSG00000077080.10	ACTL6B	0	0	0	0	0	0	0	0.13	0.15	0.08	1.62	2.27
ENSG00000077092.20	RARB	8.53	6.25	7.23	5.76	2.23	4.55	9.51	6.59	15.91	15.07	0.11	0.04
ENSG00000077097.17	TOP2B	23.33	39.43	17.9	31.98	28.7	35.7	180.17	176.5	177.11	176.19	94.94	68.62
ENSG00000077147.16	TM9SF3	27.77	26.37	15.07	131.93	127.24	121.49	79.8	85.51	88.57	95.78	70.92	35.4
ENSG00000077150.21	NFKB2	21.43	18	18.97	28.49	32.73	32.26	27.48	23.16	19.15	24.19	50.16	25.08
ENSG00000077152.12	UBE2T	24.59	38.65	18.38	39.26	40.04	34.69	29.42	32.02	28.51	25.45	59.91	55.56
ENSG00000077157.23	PPP1R12B	0.91	0.48	1.93	3.5	2.9	3.06	7.17	5.02	4.93	4.46	2.42	2.23
ENSG00000077232.19	DNAJC10	25.36	31.98	16.83	19.84	28.75	29.57	55.61	46.53	42.74	41.31	39.31	30.71
ENSG00000077235.18	GTF3C1	38.07	60.48	43.95	42.06	40.04	30.5	73.82	74.97	73.05	59.95	79.46	47.64
ENSG00000077238.14	IL4R	44.92	38.51	46.38	46.54	47.86	52.19	5.37	5.7	8.64	7.47	6.44	9.13
ENSG00000077254.14	USP33	11.36	12	8.85	20.44	18.03	23.66	56.77	56.38	56.68	59.11	26.94	26.13
ENSG00000077264.17	PAK3	0.05	0	0	0	0	0	2.94	2.63	1.59	2.51	4.33	1.55
ENSG00000077274.9	CAPN6	0	0	0	0.09	0.06	0.05	16.32	15.12	34.02	34.08	14.83	3.81
ENSG00000077279.21	DCX	0	0	0	0	0.01	0	6.59	6.22	4	4.73	0.86	0.66
ENSG00000077312.9	SNRPA	117.25	111.32	131.16	46.68	57.88	45.81	182.47	193.16	178.92	172.84	271.34	206.91
ENSG00000077327.16	SPAG6	0	0	0	0	0.11	0	0.86	0.54	0.14	0.27	0.49	0.08
ENSG00000077348.10	EXOSC5	19.85	19.16	22.23	16.99	22.54	19.89	36.17	36.87	39.85	37.07	37.59	65.37
ENSG00000077380.16	DYNC1I2	62.69	98.34	55.8	70.62	72.81	80.77	78.12	78.52	93.18	88.66	47.33	32.34
ENSG00000077420.16	APBB1IP	0	0	0	0.09	0	0.06	0	0.04	0	0	0.03	0.06
ENSG00000077454.17	LRCH4	27.69	23.07	30.38	42.34	43.55	37.22	24.1	24.95	22.26	24.93	15.78	13.53
ENSG00000077458.13	FAM76B	14.33	3.77	7.45	27.92	28.01	19.97	35.46	34.84	38.11	37.87	31.87	22.41
ENSG00000077463.15	SIRT6	26.54	24.02	25.5	23.97	22.56	21.87	23.41	22.2	24.2	20.61	18.14	15.87
ENSG00000077498.9	TYR	0	0	0	0	0	0	0	0	0	0	0	0
ENSG00000077514.9	POLD3	3.81	6.42	3.36	12.33	13.74	12.85	28.12	27.11	18.67	18.04	18.44	12.7
ENSG00000077522.15	ACTN2	0.31	0.97	0.38	0.03	0.04	0	0.29	1.16	1.13	0.75	1.71	3.17
ENSG00000077549.19	CAPZB	205.65	151.37	211.09	111.91	119.12	134.26	132.92	141.05	157.98	152.86	196.6	151.93
ENSG00000077585.14	GPR137B	13.86	9.82	18.08	3.45	3.87	3.03	7.7	9.15	6.58	6.05	3.95	6.05
ENSG00000077616.11	NAALAD2	0.85	0.47	0.19	18.6	23.22	22.08	9.95	10	11.3	11.49	2.39	3.29
ENSG00000077684.16	JADE1	3.31	3.65	3.03	6.5	6.47	6.64	20.11	19.74	27.72	25.96	49.56	51.24
ENSG00000077713.19	SLC25A43	7.03	6.34	7.12	15.49	19.17	17.65	5.06	4.43	3.77	3.94	4.12	3.99
ENSG00000077721.17	UBE2A	74.16	56.57	75.65	49.3	54.78	48.51	60.13	62.34	61.72	64.29	44.24	34.58
ENSG00000077782.23	FGFR1	77.64	49.81	74.2	3.67	4.23	5.5	244.08	221.55	147.66	131.41	369.23	174.95
ENSG00000077800.13	FKBP6	0	0	0	0	0	0	0	0	0	0	0.06	0.1
ENSG00000077935.17	SMC1B	0	0	0	2.87	2.53	2.39	0	0.05	0.03	0.06	0.18	0.03
ENSG00000077942.19	FBLN1	0.64	0.61	0.44	348.28	393.52	387.29	83.64	87.54	189.93	181.01	100.26	104.78
ENSG00000077943.8	ITGA8	0.04	0.02	0	0	0	0	0.15	0.94	1.09	1.19	0	0
ENSG00000077984.6	CST7	0	0	0	0.11	0	0	0	0	0	0	0	0
ENSG00000078018.22	MAP2	1.27	1.18	1.21	0	0.17	0	11.56	10.24	2.5	2.53	3.42	2.27
ENSG00000078043.16	PIAS2	5.94	5.31	7.26	3.83	3.8	4.96	8.42	9.11	8.01	6.71	13.39	10.8
ENSG00000078053.17	AMPH	0.46	0.26	0.45	0	0	0	5.73	6	0.74	1.01	5.53	7.53
ENSG00000078061.14	ARAF	27.92	28.09	29.77	29.33	27.7	29.58	36.09	33.99	34.28	34.81	28.07	21.22
ENSG00000078070.14	MCCC1	8.4	14.61	9.46	15.65	12.52	13.1	22.42	22.53	30.3	34.38	16.55	26
ENSG00000078081.8	LAMP3	0.24	0.33	1.01	1.03	0.91	1.68	1.86	1.06	1.11	0.97	0.23	0.26
ENSG00000078098.15	FAP	0.61	2.48	0.67	0.19	0	0	0	0	0	0	0	0
ENSG00000078114.19	NEBL	0.21	0.49	0.4	1.22	1.32	2.22	32.9	32.73	23.75	21.24	13.43	5.56
ENSG00000078124.13	ACER3	8.11	8.37	4.43	11.62	13.91	17.36	11.92	8.96	13.14	12.64	6.39	5.24
ENSG00000078140.14	UBE2K	51.65	70.46	42.82	63.18	64.22	69.02	70.16	71.02	61.96	63.99	69.49	52.72
ENSG00000078142.14	PIK3C3	20.41	37.26	13.64	12.71	9.76	11.84	33.78	44.42	33.64	41.79	20.97	20.87
ENSG00000078177.15	N4BP2	0.84	0.5	0.62	7.79	8.13	8.57	10.08	10.03	12.55	12	8.58	3.42
ENSG00000078237.7	TIGAR	10.1	12.88	5.63	8.87	11.03	15.73	5.6	3.99	3.17	5.36	2.32	2.99
ENSG00000078246.17	TULP3	13.6	10.3	13.27	11.26	11.14	11.14	19.43	20.09	17.22	18.14	12.77	6.12
ENSG00000078269.15	SYNJ2	32.1	28.08	28.34	14.03	12.59	16.08	3.57	3.36	4.4	3.47	2.03	1.92
ENSG00000078295.17	ADCY2	0	0	0	0	0	0	2.24	1.78	1.05	0.68	11.4	15.35
ENSG00000078304.20	PPP2R5C	36.62	35.89	35.09	47.19	44.35	50.2	99.05	97.76	91.23	88.83	72.61	43.5
ENSG00000078319.13	PMS2P1	0	1.51	0	0	0	0.92	0	0	0	0	0	0
ENSG00000078328.23	RBFOX1	0	0	0	0.12	0.11	0	1.02	0.78	0.68	1.17	1.43	0.9
ENSG00000078369.19	GNB1	253.72	198.56	212.84	169.17	174.9	182.93	180.99	178.52	158.6	163.85	188.52	95.41
ENSG00000078399.19	HOXA9	63.57	38.71	76.83	1.65	1.91	2.21	0	0	0	0	0	0
ENSG00000078401.7	EDN1	159.16	108.47	142.83	15.17	19.31	20.15	15.51	15.62	13.15	13.09	3.34	0.88
ENSG00000078403.17	MLLT10	12.58	10.04	8.98	26.07	23.65	30.32	35	38.53	37.17	39.81	29.93	27.77
ENSG00000078487.18	ZCWPW1	1.83	0.75	1.36	4.13	3.12	3.99	2.3	4.07	5.43	3.17	2.01	2.12
ENSG00000078549.16	ADCYAP1R1	0	0.02	0	0	0	0	0.44	0.38	0.59	0.26	5.04	4.17
ENSG00000078579.9	FGF20	0	0	0	0	0	0	0.41	0.9	0	0	0	0.36
ENSG00000078589.13	P2RY10	0	0	0	0	0	0	0	0	0	0	0	0
ENSG00000078596.11	ITM2A	0.55	0.07	0.17	0	0	0	4.73	3.82	3.58	4.28	20.93	22.06
ENSG00000078618.23	NRDC	43.1	77.42	37.05	39.06	35.84	38.19	95.73	96.73	81.49	84.37	114.85	140.26
ENSG00000078668.14	VDAC3	90.93	136.74	80.05	64.64	71.84	78.58	114.35	119.43	103.59	110.94	117.24	110.93
ENSG00000078674.20	PCM1	24.62	50.42	20.41	29.64	32.74	32.86	122.64	110.01	90.13	89.92	61.27	62.66
ENSG00000078687.18	TNRC6C	3.09	1.22	2.38	2.87	3.45	2.95	6.37	7.48	4.38	3.31	5.27	3.98
ENSG00000078699.22	CBFA2T2	4.6	2.13	3.71	9.4	8.91	10.59	6.33	7.47	10.03	9.67	8.28	4.76
ENSG00000078725.13	BRINP1	0	0	0	0	0	0	1.44	1.89	1.94	1.9	7.25	10.46
ENSG00000078747.17	ITCH	9.79	7.15	7.66	48.18	43.73	59.71	15.46	13.26	14.76	15.47	16.31	7.4
ENSG00000078795.17	PKD2L2	0	0	0	0	0	0	0	0	0	0	0	0
ENSG00000078804.13	TP53INP2	22.15	11.91	23.61	55.11	59.92	54.34	2.94	3.16	3.36	3.05	3.3	1.4
ENSG00000078808.20	SDF4	150.06	159.08	178.81	176.81	192.97	176.22	69.4	68.58	77.72	76.73	77.25	64.22
ENSG00000078814.19	MYH7B	0	0	0.02	0.36	0.34	0.53	0.43	0.37	0.6	0.14	0.28	0.4
ENSG00000078898.7	BPIFB2	0	0	0	0.14	0.04	0	0	0	0	0	0	0
ENSG00000078900.16	TP73	0	0	0	2.67	2.01	2.29	5.19	4.12	1.59	2.03	5.04	1.48
ENSG00000078902.16	TOLLIP	47.34	28.85	46.24	69.29	72.42	69.29	18.79	19.99	32.07	24	17.97	7.85
ENSG00000078967.13	UBE2D4	16.27	12.03	14.78	15.21	17.58	16.77	3.58	4.7	3.49	4.04	3.96	2.86
ENSG00000079101.18	CLUL1	0	0	0	0.05	0	0.3	0	0.08	0.31	0	0.55	0.11
ENSG00000079102.18	RUNX1T1	2.99	0.93	3.52	0	0	0	5.67	6.49	20.82	20.49	4.5	2.13
ENSG00000079112.10	CDH17	0.05	0.37	0	437.88	449.25	509.18	0.32	0.46	0.37	0.26	0.35	0.12
ENSG00000079134.13	THOC1	13.75	24.78	11.66	21.59	27.11	28.27	71.85	74.42	62.13	55.65	66.52	91.59
ENSG00000079150.19	FKBP7	26.69	41.55	27.95	0.83	1.76	1.48	9.06	9.6	11.81	12.82	9.26	11.03
ENSG00000079156.17	OSBPL6	0.8	1.63	0.85	0.37	0.39	0.39	0.38	0.66	0.54	0.78	2.02	2.24
ENSG00000079215.15	SLC1A3	0	0	0	32.59	27.91	39.03	18.15	17.18	31.16	28.81	5.56	29.63
ENSG00000079246.16	XRCC5	64.69	145.98	63.09	164.26	177.65	218.81	346.7	360.47	312.23	306.35	369.78	183.5
ENSG00000079257.8	LXN	231.22	235.05	179.7	0.08	0	0.54	12.33	13.43	10.25	11.5	7.77	6.39
ENSG00000079263.19	SP140	0.36	0.62	1	0	0	0	0	0.03	0.08	0	0.29	0.18
ENSG00000079277.22	MKNK1	22.12	9.63	18.85	11.53	10.91	12.58	5.26	7.09	13.27	9.92	7.73	9.01
ENSG00000079308.21	TNS1	22.61	6.27	20.72	8.43	10.24	8.6	0.77	0.52	1.43	1.38	1.4	0.46
ENSG00000079313.15	REXO1	21.66	12.97	20.17	20.64	23.5	23.91	25.57	23.54	23.57	22.62	17.71	10.53
ENSG00000079332.16	SAR1A	42.81	51.91	49.3	68.16	70.95	79.61	46.28	43.37	43.99	46.01	47.9	31.96
ENSG00000079335.20	CDC14A	4.05	2.02	3.94	5.22	5.35	6.11	6.35	6.57	10.75	11.39	3.9	3.57
ENSG00000079337.16	RAPGEF3	19.09	19.89	13.37	0.36	0.25	0.38	1.06	0.54	0.84	0.57	1.72	7.47
ENSG00000079385.23	CEACAM1	1.47	1.26	1.11	66.14	67.02	85.32	0.25	0.2	0.07	0	3.8	0.69
ENSG00000079387.15	SENP1	3.73	3.95	2.7	8.18	11.54	11.59	21.14	22.39	18.15	16.24	13.67	4.32
ENSG00000079393.22	DUSP13B	0	0	0	0.1	0.02	0	0.43	0.09	0	0	2.4	1.75
ENSG00000079432.9	CIC	32.21	15.5	33.44	16.36	17.37	16.91	27.25	28.72	21.16	16.38	17.16	11.66
ENSG00000079435.10	LIPE	5.46	4.3	3.7	10.1	7.71	13.3	7	5.33	4.83	3.88	6.44	4.02
ENSG00000079459.14	FDFT1	53.92	105.56	53.61	58.37	62.71	62.84	85.7	86.08	88.81	94.37	142.11	264.34
ENSG00000079462.8	PAFAH1B3	68.72	55.58	76.31	44.22	51.07	47.67	77.17	78.5	46.93	49.92	69.19	96.09
ENSG00000079482.14	OPHN1	2.35	1.48	2.55	2.8	2.58	2.35	4.7	5.01	4.24	4.41	2.36	2.25
ENSG00000079557.5	AFM	0	0	0	0.33	0.12	0.34	0	0	0	0	0	0
ENSG00000079616.14	KIF22	22.43	42.47	22.46	51.49	59.4	54.84	110.57	106.54	105.28	99.2	90.19	109.11
ENSG00000079689.15	SCGN	0	0	0.1	24.66	33.3	24.33	0	0.08	0	0.08	0	0
ENSG00000079691.19	CARMIL1	1.04	1.01	1.56	12.57	13.66	19.02	19.02	19.73	21.19	19.89	18.28	13.39
ENSG00000079739.17	PGM1	10.87	7.56	11.25	32.16	34.84	35.05	15.06	14.88	15.93	19.26	50.92	30.64
ENSG00000079785.16	DDX1	32.82	67.1	29.29	78.09	80.97	90.49	76.41	78.86	76.87	77.89	77.61	62.66
ENSG00000079805.19	DNM2	98.29	57.49	88.35	83.21	80.94	86.41	71.37	74.36	80.18	71.5	61.82	35.4
ENSG00000079819.20	EPB41L2	10.98	13.84	12.81	24.12	28.32	31.77	50.83	43.92	29.58	37.31	41.85	37.95
ENSG00000079841.20	RIMS1	0.2	0.1	0.06	0	0.07	0	1.44	1.63	1.38	1.47	0.14	0.19
ENSG00000079931.15	MOXD1	0	0	0	0.58	0.16	0	2.11	2.68	2.43	1.51	6.97	4.26
ENSG00000079950.14	STX7	34.87	23.6	31.84	39.56	40.19	41.78	20.61	18.25	24.85	26.11	20.05	7.6
ENSG00000079974.19	RABL2B	18.32	9.12	17.79	10.26	10.85	11.75	23.78	22.52	25.25	25.59	10.03	12.08
ENSG00000079999.14	KEAP1	48.37	47.78	46.56	34.1	38.42	32.28	45.5	43.15	32.7	27.18	42.1	30.75
ENSG00000080007.8	DDX43	0.16	0.24	0.11	0	0	0	0	0	0	0	0.06	0.08
ENSG00000080031.10	PTPRH	0.3	0.17	0.19	6.74	6.87	7.47	0.38	0.04	0.08	0.56	1.23	0.49
ENSG00000080166.16	DCT	0	0	0	0	0	0	0.24	0.13	0.39	0.11	0.03	0.09
ENSG00000080189.15	SLC35C2	27.87	28.54	37.17	84.99	85.93	79.78	44.27	46.26	50.37	48.15	25.08	33.06
ENSG00000080200.10	CRYBG3	3.76	4.18	3.32	0.46	0.26	0.31	5.27	5.13	3.4	3.23	3.52	2.27
ENSG00000080224.18	EPHA6	0.27	0	0	1.35	0.66	0.89	1.84	0.92	0.95	1.25	2.47	1.12
ENSG00000080293.10	SCTR	0	0	0	0	0	0	0.06	0	0	0	0.78	0.57
ENSG00000080298.16	RFX3	1	1.27	2.1	0.53	1.59	0.93	6.96	5.71	5.42	4.4	3.05	1.77
ENSG00000080345.18	RIF1	2.97	3.06	2.15	11.47	11	12.11	24.78	23.89	22.63	21.65	28.54	15.99
ENSG00000080371.6	RAB21	18.42	8.19	12.71	26.27	27.78	31.53	19.3	19.38	23.36	26.44	17.51	7.67
ENSG00000080493.19	SLC4A4	0.12	0	0.07	0.53	0.42	0.42	0.34	0.15	0.65	0.62	0.58	0.45
ENSG00000080503.25	SMARCA2	22.56	18.28	24.16	1.21	1.23	1.12	21.45	16.75	78.13	67.21	7.74	3.73
ENSG00000080511.5	RDH8	0	0	0	0	0.14	0	0	0	0	0	0.8	0.38
ENSG00000080546.14	SESN1	10.94	9.98	9.69	8.29	9.03	10.9	13.29	15.09	19.49	17.37	13.52	14.31
ENSG00000080561.14	MID2	7.04	3.48	5.01	0.28	0.33	0.52	5.36	4.49	1.86	1.78	0.82	0.66
ENSG00000080572.14	DNAAF6	0	0	0	0	0	0	0	0	0.06	0	0	0
ENSG00000080573.7	COL5A3	0.14	0.35	0.32	0.3	0.22	0.29	0.04	0.15	0.07	0.07	1.22	0.79
ENSG00000080603.17	SRCAP	5.64	2.11	6.83	11.56	10.48	9.57	10.42	10.09	10.38	8.56	3.77	1.54
ENSG00000080608.10	PUM3	17.2	38.72	16.22	16.23	19.11	17.58	32.53	29.54	33.31	41.25	36.94	48.27
ENSG00000080618.17	CPB2	0	0	0	0.05	0	0	0	0	0	0.08	0	0
ENSG00000080644.16	CHRNA3	0	0	0	0	0	0	2.14	1	0.11	0.66	2.92	2.16
ENSG00000080709.17	KCNN2	0.95	0.2	0.46	0	0	0	7.13	5.71	13.82	13.14	13.25	16.64
ENSG00000080802.21	CNOT4	5.26	5.15	6.08	7.76	7.39	9.2	11.71	11.04	11.8	11.33	8.6	3.3
ENSG00000080815.20	PSEN1	16.16	28.66	13.03	101.29	95.12	121.71	53.52	55.75	58.31	59.95	29.94	27.59
ENSG00000080819.9	CPOX	20.28	13.12	24.15	17	18.04	15.19	22.02	19.75	18.02	18.49	21.25	14.97
ENSG00000080822.17	CLDND1	60.01	41.59	55.62	49.51	46.64	51.89	89.2	95.78	78.97	76.5	58.48	59.15
ENSG00000080823.23	MOK	3.24	2.9	4.22	1.45	2.09	3.58	16.37	15.41	8.03	9.75	2.02	1.51
ENSG00000080824.19	HSP90AA1	116.33	275.91	94.24	278	296.26	326.9	689.15	673.48	587.53	610.62	447.88	319.93
ENSG00000080839.12	RBL1	0.68	2.11	1.28	7.67	7.3	8.83	7.73	6.94	6.28	6.78	3.39	2.74
ENSG00000080845.19	DLGAP4	96.07	61.01	98.41	52.19	62.29	46.97	82.21	86.26	137.8	138.22	33.73	14.79
ENSG00000080854.16	IGSF9B	0	0	0.01	0.01	0.02	0.04	1.89	3.6	0.87	1.3	5.72	4.72
ENSG00000080910.14	CFHR2	0	0	0	0	0	0	0	0	0	0	0	0
ENSG00000080947.16	CROCCP3	0.31	0	0.42	0.74	0.46	0.52	0.8	0.35	0.62	0.76	0.92	0.69
ENSG00000080986.13	NDC80	3.94	16.81	3.3	15.41	18.86	17.02	40.76	44.3	35.87	35.93	40.43	24.29
ENSG00000081014.11	AP4E1	1.23	1.32	0.64	2.58	3.12	3.1	5.22	4	5.32	5.43	3.91	1.49
ENSG00000081019.14	RSBN1	2.78	1.7	2.13	7.54	8.89	9.43	7.2	7.16	7.33	6.49	4.74	2.79
ENSG00000081026.19	MAGI3	1.86	1.5	1.37	8.26	8.11	9.47	24.86	22.74	30.61	33.22	4.02	1.48
ENSG00000081041.9	CXCL2	12.55	2.69	9.32	6.06	8.55	10	0.15	0	0.48	0.45	0.68	0.53
ENSG00000081051.8	AFP	0.07	1.11	0	1209.71	1012.88	771.43	0	0.06	0.13	0.26	0.09	3.84
ENSG00000081052.14	COL4A4	0	0.01	0	0.05	0.15	0.05	0.27	0.13	0.23	0.11	0.27	0.39
ENSG00000081059.20	TCF7	0.29	0.78	0.65	7.88	7.91	8.45	2.61	3.14	5.58	4.2	4.98	2.84
ENSG00000081087.16	OSTM1	10.99	7.47	5.49	5.65	5.97	7.3	4.21	5.49	7.84	7.44	8.32	7.82
ENSG00000081138.14	CDH7	0	0	0	0.25	0.21	0.4	2.79	2.22	4.27	5.65	0.39	0.24
ENSG00000081148.12	IMPG2	0.1	0.12	0.1	0.01	0.01	0	0.07	0.08	0.04	0.06	0.04	0.01
ENSG00000081154.12	PCNP	68.16	52.66	62.41	80.04	83.92	108.35	117.67	105.36	119.64	117.84	121.42	89.71
ENSG00000081177.19	EXD2	11.01	8.32	9.22	11.9	13.43	13.06	25.13	22.49	24.72	25.62	18.22	14.09
ENSG00000081181.8	ARG2	16.95	18.45	14.14	3.25	2.78	2.91	22.21	22.5	18.37	18.63	34.37	31.74
ENSG00000081189.17	MEF2C	10.92	9.42	6.95	0.7	0.77	1.03	1.31	0.83	1.68	1.41	0.65	0.16
ENSG00000081237.21	PTPRC	0	0	0	0	0	0	0.04	0.08	0	0.03	0.02	0.05
ENSG00000081248.12	CACNA1S	0	0	0	0.01	0.03	0	0.39	0.51	0.18	0.09	0.08	0.03
ENSG00000081277.13	PKP1	0	0	0.02	0.04	0.01	0	0.87	0.56	0.05	0.15	0.1	0.22
ENSG00000081307.15	UBA5	24.64	26.25	18.04	42.73	41.56	43.4	38.01	39.31	34.42	35.73	34.69	32.87
ENSG00000081320.11	STK17B	1.06	1.06	0.67	8.19	8.05	10.42	3.46	2.96	5.74	5.3	5.33	2.01
ENSG00000081377.17	CDC14B	1.04	0.91	0.97	20.83	19.29	23.87	17.44	15.86	18.32	19.73	16.49	19.99
ENSG00000081386.13	ZNF510	1.89	1.29	1.53	3.41	3.4	4.09	3.13	3.36	5.33	6.24	6.1	3.94
ENSG00000081479.15	LRP2	0	0.01	0	6.56	7.1	6.32	12.74	11.49	29.55	30.83	2.01	0.6
ENSG00000081665.14	ZNF506	0.03	0.37	0.37	6.42	6.18	7.46	0	0.25	5.54	6.34	3.16	5.1
ENSG00000081692.13	JMJD4	15.81	17.79	17.56	27.06	31.01	26.65	21.41	16.49	12.11	11.89	8.82	10.87
ENSG00000081721.12	DUSP12	21.25	26.97	23.68	37.15	42.05	42.63	57.62	56.25	36.7	30.97	21.07	33.5
ENSG00000081760.17	AACS	12.82	8.48	10.19	22.97	22.99	21.92	12.61	11	9.9	10.19	22.29	19.35
ENSG00000081791.9	DELE1	73.55	54.79	76.74	62.27	64.32	53.17	53.08	46.67	51.42	42.55	60.57	56.89
ENSG00000081800.9	SLC13A1	0	0	0	0	0	0	0	0	0	0	0	0
ENSG00000081803.17	CADPS2	4.76	6.61	3.78	0	0.02	0.12	7.97	6.46	4.65	3.83	5.77	6.22
ENSG00000081818.4	PCDHB4	0.12	0	0.03	0	0	0	0.4	0.78	0.53	0.44	0.81	1.15
ENSG00000081842.18	PCDHA6	0.08	0.17	0.12	0	0	0	0.26	0.37	0.12	0.13	0.18	0.18
ENSG00000081853.15	PCDHGA2	0.91	0.28	0.82	0.08	0.08	0	0.14	0.02	0.12	0.07	0.11	0.09
ENSG00000081870.12	IFT25	19.11	28.35	12.59	19.78	20.96	23.86	40.79	36.37	35.07	37.51	50.22	48.07
ENSG00000081913.14	PHLPP1	1.78	0.97	1.71	7.45	7.83	7.97	10.01	9.35	12.66	11.14	12.43	6.18
ENSG00000081923.15	ATP8B1	21.73	10.37	15.82	30.12	30.6	35.48	5.1	7.42	4.81	4.53	0.27	0.53
ENSG00000081985.14	IL12RB2	0	0	0	0.03	0.04	0.34	0.61	0.42	0.71	0.62	2.56	1.69
ENSG00000082014.17	SMARCD3	5.35	4.19	6.8	2.3	3.01	2.44	15.18	17.59	8.14	7.02	7.12	4.34
ENSG00000082068.9	WDR70	9.79	29.95	16.26	16.33	18.13	21.1	51.09	34.83	34.31	33.74	26.96	18.93
ENSG00000082074.19	FYB1	0	0.02	0	0.36	0.33	1.61	0	0.02	0.05	0	0	0
ENSG00000082126.18	MPP4	4.67	16.95	4.52	0	0	0	0.14	0	0.05	0.32	0.04	0
ENSG00000082146.13	STRADB	15.37	17.26	11.25	40.12	36.86	40.51	59.04	52.71	57.3	47.75	39.09	22.2
ENSG00000082153.18	BZW1	95.94	132.47	82.93	269.46	301.68	293.75	178.51	171.43	175.29	176.81	135.45	63.16
ENSG00000082175.16	PGR	0	0	0	0	0	0	0.59	0.48	0.6	0.53	0.04	0.01
ENSG00000082196.21	C1QTNF3	1.25	0.81	1.11	1.28	0.9	1.09	4.67	3.52	2.47	3.31	2.06	3.42
ENSG00000082212.13	ME2	19.09	25.25	14.57	13.78	14.18	14.81	19.46	21.04	18.64	15.43	54.43	42.73
ENSG00000082213.18	C5orf22	6.95	6.03	6.52	26.58	29.42	34.51	20.59	19.81	17.74	17.07	18.54	7.32
ENSG00000082258.13	CCNT2	7.35	5.04	6.12	13.65	12.52	13.24	27.83	24.79	24.25	24.39	18.45	14.43
ENSG00000082269.17	FAM135A	3.54	1.27	1.42	14.89	16.57	18.1	15.98	17.11	12.79	14.03	18.66	15.16
ENSG00000082293.13	COL19A1	0	0	0	0.01	0	0.02	2.33	1.76	2.11	2.31	0	0
ENSG00000082397.18	EPB41L3	25.44	37.62	24.21	0.63	0.43	0.86	28.39	24.23	76.95	74.88	17.11	6.43
ENSG00000082438.18	COBLL1	4.67	2.9	4.81	48.49	48.98	49.28	7.61	8.62	14.99	13.96	1.58	1.41
ENSG00000082458.12	DLG3	0.74	1.35	0.74	22.89	26.08	27.65	23.87	21.83	22.82	22.44	26.02	16.36
ENSG00000082482.14	KCNK2	0.03	0.12	0	0.05	0	0	0.8	1.69	5.35	5.43	0.05	0.37
ENSG00000082497.12	SERTAD4	1.42	0.48	1.15	0.69	0.11	0.31	21.07	16.61	22.7	19.37	0.2	0.29
ENSG00000082512.15	TRAF5	7.13	6.5	6.98	1.19	1.52	1.22	9.42	10.8	3.85	3.85	16.51	23.15
ENSG00000082515.18	MRPL22	111.76	156.95	100.44	56.32	64.12	65.52	49.69	52.99	53.75	48.88	61.85	83.89
ENSG00000082516.9	GEMIN5	3.56	5.83	3.55	8.81	11.88	10.95	12.3	12.4	9.34	10.93	12.37	7.21
ENSG00000082556.14	OPRK1	0	0	0	0	0	0	0.2	0.29	0.2	0.12	0.26	0.2
ENSG00000082641.16	NFE2L1	123.08	87.29	117.65	251.7	259.86	240.63	43.64	41.02	47.7	48.11	86.49	59.63
ENSG00000082684.16	SEMA5B	0.72	0	0.48	0.76	0.88	0.64	18.27	18.34	9.3	8.91	17.65	24.14
ENSG00000082701.17	GSK3B	25.6	40.33	21.98	47.52	40.06	60.35	45.06	33.96	30.29	49.66	23.67	10.13
ENSG00000082781.12	ITGB5	48.94	56.84	49.83	57.72	71.4	63.07	47	54.75	84.76	77.13	56.49	77.11
ENSG00000082805.21	ERC1	5.37	5.35	5.9	10.99	13.75	13.21	12.64	12.88	11.63	9.97	9.78	2.82
ENSG00000082898.19	XPO1	40.23	32.22	24.55	56.73	65.15	67.57	180.54	182.42	134.06	150.05	195.48	108.21
ENSG00000082929.8	LINC01587	0	0	0	0	0	0	0	0	0	0	0	0
ENSG00000082996.20	RNF13	9.48	9.42	6.71	32.66	35.13	35.91	28.3	31.25	36.54	40.35	23.04	25.62
ENSG00000083067.26	TRPM3	0.23	0.29	0.11	0.01	0	0	4.54	6.05	10.76	8.84	3.49	1.86
ENSG00000083093.11	PALB2	3.08	4.12	2.3	12.53	13.56	13.67	19.19	18.57	15.98	13.82	16	10.5
ENSG00000083097.15	DOP1A	2.72	1.65	1.61	9.1	9.62	12.65	16.79	16.4	16.06	14.47	8.86	5.73
ENSG00000083099.11	LYRM2	5.37	9.87	3.89	27.52	25.62	37.79	19.81	19.53	22.69	20.96	13.09	10.32
ENSG00000083123.15	BCKDHB	5.49	3.68	5.72	32.47	33.29	35	38.92	37.64	99	98.85	32.9	20.15
ENSG00000083168.11	KAT6A	5.01	3.2	4.72	11.99	11.96	12.88	12.09	11.29	11.24	10.94	7.27	2.04
ENSG00000083223.18	TUT7	8.52	7.95	6.63	6.61	6.12	6.01	15.28	13.4	13.35	17.3	11.57	6.97
ENSG00000083290.20	ULK2	6.79	6.9	6.28	4.23	4.82	4.48	15	11.09	14.22	10.93	6.19	2.04
ENSG00000083307.12	GRHL2	0	0.65	0.06	9.64	11.08	11.84	41.17	47.24	84.65	84.31	7.41	6.5
ENSG00000083312.19	TNPO1	52.19	54.12	40.38	43.63	45.46	51.53	100.17	92.98	101.59	103.26	66.41	24.72
ENSG00000083444.17	PLOD1	268.99	288.39	289.75	58.96	74.83	63.92	30.78	31.88	40.94	42.15	41.59	30.51
ENSG00000083454.23	P2RX5	0	0.32	0.36	0.33	0.12	0.28	0.25	0.51	0.7	0.45	3.29	11.3
ENSG00000083457.12	ITGAE	41.39	53.18	34.61	16.25	13.42	15.14	26.01	29.33	25.54	25.27	27.1	48.59
ENSG00000083520.15	DIS3	9.77	12.79	7.42	19.05	21.41	22.77	28.61	28.44	29.88	30.46	25.8	13.66
ENSG00000083535.16	PIBF1	5.16	7.16	3.93	7.32	7.31	6.46	6.24	7.42	8.39	6.53	6.64	5.83
ENSG00000083544.16	TDRD3	3.36	4.58	3.4	5.61	5.85	7.29	16.39	16.96	11.55	13.71	12.35	8.15
ENSG00000083622.8	ENSG00000083622	0	0	0	0	0.35	0	0	0	0	0	0	0
ENSG00000083635.8	NUFIP1	2.3	3.37	1.42	8.3	9.4	11.02	11.93	11.66	9.73	10.32	13.38	6.92
ENSG00000083642.19	PDS5B	5.46	8.64	5.42	11.05	14.7	13.74	25.15	22.5	18.64	21.28	20.72	8.25
ENSG00000083720.13	OXCT1	14.57	13.89	13.32	0.49	0.51	0.61	20.83	22	18.57	19.07	21.27	17.49
ENSG00000083750.13	RRAGB	15.33	7.84	11.71	8.9	10.09	9.62	22.55	28.44	25.78	37.65	6.47	10.2
ENSG00000083782.8	EPYC	0.09	0	0	0	0	0	0	0	0	0	0	0
ENSG00000083799.18	CYLD	7.06	5.72	7.21	5.75	6.07	7.77	4.3	4.07	8.23	5.87	3.12	2.97
ENSG00000083807.10	SLC27A5	17.5	13.73	14.6	3.43	3.45	4.24	11.97	14.17	10.15	9.44	24.9	37.97
ENSG00000083812.13	ZNF324	3.46	3.25	2.76	3.94	3.76	4.75	6.23	5.63	6.28	5.66	1.8	1.05
ENSG00000083814.13	ZNF671	1.8	1.48	2.41	0.03	0	0.07	6.51	5.74	7.03	5.8	4.16	3.21
ENSG00000083817.9	ZNF416	2.12	2.33	1.84	2.3	2.64	3.43	9.48	7.82	6.95	8.42	6.33	3.85
ENSG00000083828.16	ZNF586	4.86	3.72	4.43	2.76	1.75	2.42	17.02	18.44	12.37	14.43	11.15	8.05
ENSG00000083838.17	ZNF446	8.16	5.56	10.37	5.82	5.84	2.92	8.58	8.13	9.31	8.45	3.67	2.8
ENSG00000083844.11	ZNF264	7.25	7.12	3.43	7.44	4.47	3.48	4.2	3.48	3.52	3.66	2.49	1.36
ENSG00000083845.9	RPS5	1571.42	1552.74	1593.73	1317.36	1404.88	1434.24	1750.15	1802.65	1665.15	1666.11	1472.46	2204.23
ENSG00000083857.15	FAT1	2.21	3.21	1.98	67.25	61.19	66.73	78.57	70.05	69.96	73.3	52.97	28.77
ENSG00000083896.13	YTHDC1	16.73	16.22	16.18	33.76	32.36	35.77	97.03	98.78	99.97	93	72.6	38.79
ENSG00000083937.10	CHMP2B	12.56	12.99	9.44	80.37	83.25	95.91	35.87	36.77	31.71	34.15	40.83	22.22
ENSG00000084070.12	SMAP2	9.42	8.43	10.07	8.83	9.44	10.89	3.06	4.16	3.01	4.47	1.62	1.16
ENSG00000084072.17	PPIE	49.32	60.5	57.19	45.6	44.1	50.51	37.58	40.83	41.84	42.59	44.62	50.48
ENSG00000084073.10	ZMPSTE24	13.01	16.88	8.96	23.56	23.38	30.14	38.84	37.44	37.89	35.29	27.37	18.68
ENSG00000084090.14	STARD7	67.64	61.95	68.08	100.98	120.05	117.15	85.66	78.07	76.36	77.88	87.79	44
ENSG00000084092.7	NOA1	27.68	14.43	29.6	22.11	25.58	25.38	32.91	36.89	36.87	37.77	45.35	25.83
ENSG00000084093.19	REST	5.47	4.18	5.36	9.41	9.3	10.36	24.35	20.99	23.08	21.15	10.97	4.43
ENSG00000084110.11	HAL	0.05	0.18	0.21	9.42	8.46	8.1	0.31	0.22	0.12	0.53	0.34	0.26
ENSG00000084112.15	SSH1	14.34	4.64	12.37	7.98	8.82	9.27	6.67	6.92	6.69	6.15	3.42	1.52
ENSG00000084207.18	GSTP1	1173.39	1152.32	1271.61	1712.89	1889.28	1780.25	843.59	909.67	888.57	908.96	1260.25	1380.55
ENSG00000084234.18	APLP2	641.26	785.59	626.36	1091.32	1063.99	1158.15	369.84	351.99	446.19	456.49	304.21	171.15
ENSG00000084444.14	FAM234B	3.19	2.61	2.89	1.5	1.41	1.9	12.5	11.86	12.97	11.89	17.33	9.84
ENSG00000084453.17	SLCO1A2	0	0	0.03	2.62	1.83	1.77	4.53	5.57	6.27	6.09	8.41	3.59
ENSG00000084463.8	WBP11	25.68	14.98	19.7	59.11	61.38	59	65.52	70.19	65.25	63.97	56.33	22.62
ENSG00000084623.12	EIF3I	101.77	197.08	112.03	125.29	141.38	143.5	150.48	149.72	146.84	153.15	192.32	156.32
ENSG00000084628.10	NKAIN1	0.3	0	0	0	0.08	0	24.53	22.63	23.97	23.35	26.07	15.42
ENSG00000084636.18	COL16A1	0.38	1.36	0.61	2.28	1.56	0.68	8	7.17	3.8	5.58	4.14	14.4
ENSG00000084652.16	TXLNA	26.75	21.92	25.94	16.8	19.78	18.76	15.15	16.84	17.03	14.87	14.67	11.59
ENSG00000084674.15	APOB	0.07	0.31	0.03	252.13	247.05	262.56	1.18	1.37	0.36	0.34	0.12	0.1
ENSG00000084676.16	NCOA1	2.24	2.36	2.24	19.7	18.57	20.69	17.94	18.07	21.05	18.69	5.89	2.24
ENSG00000084693.16	AGBL5	24.29	13.8	22.3	18.02	17.87	16.68	63.73	61.72	49.25	55.78	51.43	25.67
ENSG00000084710.14	EFR3B	1.32	0.76	1.4	2.74	2.67	2.64	3.32	3.32	1.03	1.14	2.43	2.24
ENSG00000084731.15	KIF3C	17.27	8.25	21.94	0.77	0.62	0.67	17.26	14.99	16.27	10.82	17.56	11.6
ENSG00000084733.11	RAB10	71.6	42.96	66.49	74.61	78.87	90.2	119.16	117.68	104.94	102.28	95.02	49.54
ENSG00000084734.9	GCKR	1.29	1.33	1.65	5.87	5.71	6.8	0	0.05	0.05	0.62	0.33	0.79
ENSG00000084754.12	HADHA	68.73	108.86	58.65	200.38	211.35	217.69	81.02	75.65	82.1	81.63	110.82	70.54
ENSG00000084764.12	MAPRE3	5.27	2.77	8.13	9.63	8.2	6.91	6.27	7.63	3.37	4.44	2.68	3.57
ENSG00000084774.14	CAD	18.16	26.49	26.01	28.84	28.1	27.74	55.68	54.91	37.59	43.21	66.21	52.73
ENSG00000085063.18	CD59	1352.04	1847.07	1222.84	208.98	222.07	231.73	74.16	72.9	103.09	105.93	82.67	99.58
ENSG00000085117.12	CD82	63.6	52.84	64.44	3.14	1.88	3.05	10.24	8.74	4.54	7.2	8.04	4.78
ENSG00000085185.16	BCORL1	6.82	1.56	4.83	7.69	7.65	7.66	19.36	19.28	10.56	10.07	5.19	0.78
ENSG00000085224.23	ATRX	9.52	5.57	10.93	12.74	10.12	8.44	53.22	44.61	46.39	50.01	40.63	25.49
ENSG00000085231.14	AK6	28.25	36.63	18.55	54.86	53.05	51.84	37.41	43.03	43.34	43.05	68.39	58.36
ENSG00000085265.12	FCN1	0	0	0	0	0	0	0	0	0	0	0	0
ENSG00000085274.16	MYNN	4.51	4.29	2.71	5.18	6	8.62	15.12	12.53	11.04	11.45	12.46	8.34
ENSG00000085276.19	MECOM	22.56	14.15	16.1	13.01	13.24	14.71	1.4	0.69	0.87	1.1	0.18	0.06
ENSG00000085365.18	SCAMP1	14.84	9.84	9.35	14.35	14.52	19.83	39.63	34.05	42.16	40.2	43.22	16.96
ENSG00000085377.15	PREP	13.13	14.93	12.86	29.36	32.58	37.22	24.16	24.86	23.7	20.51	28.54	20.36
ENSG00000085382.12	HACE1	4.87	2.92	2.95	1.34	1.44	3.08	12.33	12.76	11.02	11.13	12.21	11.74
ENSG00000085415.16	SEH1L	7.49	8.87	7.4	24.28	27.86	32.94	26.64	18.59	16.79	14.85	18.08	15.94
ENSG00000085433.17	WDR47	6.09	4.83	4.18	3.12	2.02	2.15	4.3	3.33	3.51	2.68	2.38	1.22
ENSG00000085449.15	WDFY1	22.2	13.97	19.37	55.44	55.41	63.67	37.62	37	32.6	35.17	51.88	23.55
ENSG00000085465.13	OVGP1	1.09	0.71	1.2	1.11	0.39	0.39	2.58	4	4.1	3.65	7.51	5.85
ENSG00000085491.17	SLC25A24	11.05	9.98	11.62	36.65	34.26	40.42	30.66	29.61	28.36	26.47	11.56	8.13
ENSG00000085511.20	MAP3K4	4.33	7.74	3.79	8.26	9.01	7.51	33.06	30.5	21.79	22.04	17.68	22.07
ENSG00000085514.16	PILRA	2.06	2.55	1.24	0.94	0.43	0	1.05	1.15	2.52	2.39	1.93	2.88
ENSG00000085552.18	IGSF9	0	0.07	0	51.37	49.83	45.34	57.07	55.43	22.2	20.1	5.23	11.2
ENSG00000085563.15	ABCB1	0.08	0.03	0.68	108.64	107.84	118.46	0.37	0.16	1.58	2.62	0.29	0.15
ENSG00000085644.15	ZNF213	7.68	2.98	6.4	4.64	5.35	4.21	7.93	9.38	7.48	8.96	4.48	1.97
ENSG00000085662.14	AKR1B1	167.89	255.75	170.91	13.01	16.39	16.63	116.59	132.29	106.13	113.21	134.93	124.88
ENSG00000085719.13	CPNE3	13.34	11.49	11.31	23.8	24.31	25.25	27.39	80.42	34.88	67.81	19.35	11.6
ENSG00000085721.13	RRN3	7.97	11.39	6.89	23.23	21.44	24.53	20.87	21.41	19.21	19.73	20.78	10.18
ENSG00000085733.16	CTTN	197.94	159.46	211.27	280.06	266.07	231.88	107.97	104.07	122.88	117.15	97.33	112.71
ENSG00000085741.14	WNT11	0	0.13	0.14	45.94	49.65	47.81	0.24	0.45	2.03	1.53	0.4	0.41
ENSG00000085760.15	MTIF2	6.67	13.71	5.12	35.44	39.58	42.89	33.33	32.94	37.28	37.1	46.15	27.32
ENSG00000085788.14	DDHD2	24.66	18.82	27.61	23.04	27.41	32.18	31.38	33.1	28.97	33.5	17.3	9.76
ENSG00000085831.16	TTC39A	1.11	0.51	0.62	17.66	16.94	19.08	2.39	3.35	2.29	3.53	5.57	3.13
ENSG00000085832.18	EPS15	8.15	8.46	6.57	12.67	12.72	17.64	17.01	16.63	32.32	30.84	18.98	11.28
ENSG00000085840.13	ORC1	1.05	2.59	0.58	2.24	3.03	2.49	26.96	28.67	19.07	19.7	26.07	12.26
ENSG00000085871.9	MGST2	238.67	245.72	233.31	113.56	119.41	111.89	7.23	8.36	9.96	7.93	12.97	39.56
ENSG00000085872.15	CHERP	21.93	15.92	20.67	22.76	23.23	22.71	40.77	40.19	39.53	34.71	31.4	22.64
ENSG00000085978.22	ATG16L1	7.25	11.29	7.45	16.49	20.43	16.85	17.39	14.89	14.9	16.25	18.11	16.51
ENSG00000085982.16	USP40	6.52	9.04	8.79	14.45	13.61	15.12	7	8.36	14.52	9.23	5.51	6.12
ENSG00000085998.15	POMGNT1	46.97	64.23	51.79	36.54	45.87	40.22	41.8	44.25	44.62	40.81	33.69	43.76
ENSG00000085999.13	RAD54L	2.17	7.86	3.31	8.91	8.24	9.42	25.71	34.38	30.43	28.27	22.25	43.18
ENSG00000086015.23	MAST2	13.45	14.84	14.71	33.96	35.13	29.19	17.22	16.86	18.1	16.24	13.16	9.3
ENSG00000086061.16	DNAJA1	77.28	134.17	69.69	110.88	115.74	119.35	155.52	148.62	131.08	131.64	82.22	58.53
ENSG00000086062.13	B4GALT1	34.58	19.58	35.35	65.81	65.71	71.76	25.57	22.11	59.78	56.75	15.05	8.11
ENSG00000086065.14	CHMP5	32.16	32.38	29.2	35.35	31.08	43.19	33.99	36.22	39.23	40.49	40.67	35.4
ENSG00000086102.19	NFX1	6.58	7.91	5.94	17.43	17.43	19.95	21.9	22.13	23.62	21.58	15.63	11.62
ENSG00000086159.14	AQP6	0.02	0	0	0.03	0	0	0	0	0	0	0.03	0.08
ENSG00000086189.11	DIMT1	28.03	21.89	23.77	12.53	18.06	17.06	27.15	24.15	28.01	28.11	25.27	28.99
ENSG00000086200.17	IPO11	52.01	52.03	41.57	13.04	15.92	20.62	27.42	28.48	26.73	24.73	26.14	15.63
ENSG00000086205.18	FOLH1	1.36	1.97	0.77	0	0.16	0.09	0	0	0.69	0	0	0.13
ENSG00000086232.13	EIF2AK1	25.37	31.39	19.22	49.79	56.63	84.36	69.74	61.87	62.71	63.46	57.77	54.48
ENSG00000086288.12	NME8	0	0	0	0	0	0	0	0	0.06	0.86	0.42	1.51
ENSG00000086289.13	EPDR1	0.99	0.42	0.52	0.85	0.65	0.8	4.05	3.86	1.53	1.63	5.47	6.57
ENSG00000086300.17	SNX10	0.06	0.34	0.05	0.6	0.71	0.91	8.75	9.28	6.51	5.56	13.05	6.01
ENSG00000086475.15	SEPHS1	27.53	23.51	24.22	42.8	47.13	46.19	62.42	63.6	60.83	62.85	171.48	189.41
ENSG00000086504.18	MRPL28	125.52	134.61	130.77	85.65	92.16	87.46	84.24	87.79	100.85	104.2	181.72	133.09
ENSG00000086506.3	HBQ1	1.03	2.18	3.37	2.97	4.02	3.07	1.72	2.3	1.45	1.01	2.99	6.05
ENSG00000086544.4	ITPKC	10.14	9.79	10.06	61.88	63.97	58.78	15.22	15.86	18.74	17.41	5.29	3.53
ENSG00000086548.9	CEACAM6	0	0.05	0	59.69	59.89	64.5	0	0.04	0	0	0	0
ENSG00000086570.13	FAT2	0	0	0	0.02	0.02	0.04	2.1	1.27	1.36	1.41	0.25	0.28
ENSG00000086589.12	RBM22	21.25	21.04	20.8	38.66	39.11	47.11	36.85	39.35	40.12	42.65	25.43	17.92
ENSG00000086598.11	TMED2	145.84	128.96	162.82	239.65	250.43	271.4	121.6	115.18	132.72	134.63	210.58	111.68
ENSG00000086619.15	ERO1B	3.67	2.32	2.04	0.94	1.17	1.13	2.26	2.29	0.76	1.67	5.64	2.6
ENSG00000086666.19	ZFAND6	54.81	63.13	48.88	39.74	31.78	38.97	82.48	92.08	95.49	99.93	111.59	103.83
ENSG00000086696.11	HSD17B2	3.68	4.33	1.56	153.11	139.1	152.95	0.42	0	0	0.03	0	0.15
ENSG00000086712.13	TXLNG	2.18	3.48	1.79	10.16	10.71	11.11	23.67	23.02	20.8	20.38	41	40.19
ENSG00000086717.19	PPEF1	0	0.05	0	0	0.11	0.07	0.2	0.33	0.22	0.44	0.71	0.56
ENSG00000086730.17	LAT2	0.61	1.26	0.8	0.25	0.08	0.26	0.09	0.52	0.46	0.4	0.05	0.21
ENSG00000086758.17	HUWE1	38.41	36.66	32.41	46.61	46.49	45.98	83.99	85.27	92.87	85.23	75.54	40.79
ENSG00000086827.9	ZW10	5.37	12.17	4.49	22.07	25.19	27.76	32.25	30.79	25.27	24.4	18.92	9.01
ENSG00000086848.15	ALG9	15.82	24.3	11.04	28.67	32.98	28.17	22.08	31.41	26.38	29.3	21.67	18.6
ENSG00000086967.10	MYBPC2	0	0	0	0.11	0.13	0.69	0.86	1.62	0.06	0.75	6.28	2.95
ENSG00000086991.13	NOX4	34.3	49.13	26.4	0.05	0.16	0.18	6.57	7.48	7.94	7.08	1.85	1.8
ENSG00000087008.16	ACOX3	17.76	18.86	15.6	9.25	10.57	10.75	8.53	8.18	8.11	6	4.66	2.97
ENSG00000087053.20	MTMR2	13.58	14.23	10.13	28.86	32.38	32.78	39.21	36.56	34.2	35.42	36.31	17.62
ENSG00000087074.9	PPP1R15A	55.08	55.91	58.46	73.32	83.43	83.65	27.49	26.4	30.22	31.7	16.1	7.41
ENSG00000087076.9	HSD17B14	59.52	34.18	59.5	245.84	243.13	234.89	7.53	8.79	5.41	4.17	13.02	10.63
ENSG00000087077.14	TRIP6	95.47	69.57	100.15	27.78	28.39	25.3	98.91	100.69	126.91	111.57	85.18	59.91
ENSG00000087085.16	ACHE	0	0.14	0	32.17	28.72	23.62	2.18	2.41	5.62	4.42	1.83	1.58
ENSG00000087086.15	FTL	5769.23	4980.11	6445.67	3471.16	3326.05	2896.3	1299.62	1364.81	1469.04	1441.22	1290.04	1243.8
ENSG00000087087.20	SRRT	62.49	72.14	62.27	87.97	98.74	72.32	114.08	117.93	113.66	101.89	93.67	129.06
ENSG00000087088.21	BAX	412.69	355.84	405.5	82.37	103.11	102.26	124.81	127.78	172.25	138.95	159.29	219.75
ENSG00000087095.13	NLK	9.61	10.17	10.65	25.54	27.66	31.83	18.54	18.41	15.05	15.18	25.74	19.2
ENSG00000087111.22	PIGS	49.42	38.62	48.68	119.31	121.13	127.37	21.42	20.46	27.75	30.48	33.48	21.98
ENSG00000087116.17	ADAMTS2	0	0	0	0.02	0.08	0	3.68	3.68	18.15	16.57	5.63	3.12
ENSG00000087128.10	TMPRSS11E	0	0	0	0	0	0	0.84	0.79	1.09	0.78	0.46	0.33
ENSG00000087152.16	ATXN7L3	41.08	20.24	43.2	41.77	42.52	38.91	65.82	61.52	51.15	49.82	42.44	29.65
ENSG00000087157.19	PGS1	36.03	23.47	41	21.7	19.96	24.07	32.63	39.05	45.99	36.58	23.84	26.04
ENSG00000087191.14	PSMC5	98.49	143.21	98.85	94.4	101.45	102.77	133.49	152.18	131.49	121.84	125.67	122.12
ENSG00000087206.17	UIMC1	23.01	29.66	19.01	22.28	20.64	20.78	31.22	25.12	22.96	31.5	29.22	32.01
ENSG00000087237.12	CETP	1.56	2.93	1.59	0.11	0.05	0	0	0	0	0	0	0.03
ENSG00000087245.13	MMP2	667.47	372.99	755.15	0.49	0.18	1.95	11.36	10.45	68.58	60.9	15.85	23.38
ENSG00000087250.9	MT3	0	0	0	0	0	0	0	0	0	0	0	0.63
ENSG00000087253.13	LPCAT2	18.18	16.28	24.94	66.68	61.14	78.48	2.06	2.73	19.15	13.56	4.91	7.17
ENSG00000087258.16	GNAO1	0	0	0	0.2	0.33	0.66	1.2	1.51	1.33	0.9	7.09	2.8
ENSG00000087263.17	OGFOD1	15.72	25.69	14.92	30.54	29.02	36.27	30.83	35.1	34.94	29.72	44.56	23.85
ENSG00000087266.17	SH3BP2	49.92	34.65	52.03	16.78	18.49	17.58	17.37	17.35	10.32	8.57	16.23	13.69
ENSG00000087269.16	NOP14	15.15	17.58	17.33	19.52	22.79	19.03	28.79	29.36	29.42	29.16	15.01	11.27
ENSG00000087274.19	ADD1	121.82	95.94	109.25	82.43	90.51	94.1	116.75	114.96	120.99	106.97	65.41	50.15
ENSG00000087299.12	L2HGDH	0.81	1.72	1.05	9.6	9.37	11.46	12.62	8.88	10.62	9.88	15.47	7.54
ENSG00000087301.9	TXNDC16	1.29	0.83	1.7	3.8	3.45	4.07	11.55	12.69	13.53	11.7	11.62	7.87
ENSG00000087302.9	RTRAF	272.28	307.75	244.6	154.57	160.83	156.28	225.33	234.56	227.54	273.74	279.49	318.43
ENSG00000087303.19	NID2	33.38	29.83	33.72	2.03	2.03	2.83	12.83	10.12	53.84	56.16	10.33	5.51
ENSG00000087338.5	GMCL1	3.82	2.04	3.11	21.43	17.66	22.15	15.01	15.72	16.36	14.98	17.49	9.27
ENSG00000087365.16	SF3B2	86.55	121.21	87.51	146.99	148.04	153.54	150.08	159.76	165.15	142.99	138.4	96.45
ENSG00000087448.11	KLHL42	9.78	6.51	9.51	11.17	14.67	14.12	11.05	11.92	8.99	8.32	9.62	6.05
ENSG00000087460.29	GNAS	813.42	698.16	847.18	669.47	801.07	783.8	1359.53	1360.61	1249.36	1231.29	478.4	476.85
ENSG00000087470.21	DNM1L	19.74	23.35	15.84	26.5	31.93	39.86	42.22	40.84	40.14	40.84	46.79	40.67
ENSG00000087494.16	PTHLH	2.25	1.71	3.55	0.54	0.63	0.65	0.49	0.17	0.5	0.58	0	0
ENSG00000087495.17	PHACTR3	0	0	0	0.21	0.2	0.28	0.11	0.09	0.08	0.07	0.32	0.17
ENSG00000087502.19	ERGIC2	19.87	36.73	14.9	53.7	53.3	62.89	43.44	28.96	39.83	46.62	36.44	62.99
ENSG00000087510.7	TFAP2C	0	0.04	0	18.22	17.4	18.09	34.92	37.69	34.69	34.65	5.94	1.99
ENSG00000087586.18	AURKA	6.88	25.65	5.27	70.13	84.74	79.4	60.06	65.76	57.86	56.97	64.65	45.92
ENSG00000087589.17	CASS4	0	0	0	0.23	0.37	0.24	0.06	0.07	0.09	0.12	0	0.06
ENSG00000087842.11	PIR	158.75	161.54	148.4	4.77	5.59	7.85	8.28	5.56	3.82	1.6	20.2	23.47
ENSG00000087884.16	AAMDC	87.75	106.15	101.06	80.92	87.1	84.07	12.66	19.24	18.46	17.13	25.53	40.22
ENSG00000087903.13	RFX2	6.63	4.16	4.88	3.16	2.5	5.72	3.78	4.09	1.88	9.32	2.57	2.05
ENSG00000087995.16	METTL2A	7.98	13.15	6.58	15.29	19.09	18.51	16.14	16.26	18.4	16.28	26.18	19.93
ENSG00000088002.12	SULT2B1	0	0	0	0.83	1.54	1.07	0.54	0.39	0	0.1	3.07	1.61
ENSG00000088035.18	ALG6	6.1	6.03	4.71	7.02	7.33	7.64	19.65	15.28	13.59	13.81	27.25	27.97
ENSG00000088038.20	CNOT3	44.72	26.05	38.38	25.58	31.13	24.29	66.15	59.27	57.52	48.45	47.47	27.76
ENSG00000088053.11	GP6	0.17	0.08	0.46	0.07	0.1	0.23	0	0	0	0.1	0.14	0.38
ENSG00000088179.9	PTPN4	10.68	6.31	8.82	21.42	21.08	20.31	25.95	23.55	18.18	15.51	29.91	15.94
ENSG00000088205.13	DDX18	11.86	20.61	13.77	59.15	56.14	65.17	53.62	49.62	48.16	47.59	46.83	33.83
ENSG00000088247.19	KHSRP	123.54	71.38	138.87	157.14	181.04	183.13	151.43	152.88	146.83	146.77	129.39	70.87
ENSG00000088256.9	GNA11	47.92	35.41	49.07	133.58	142.09	130.76	20.61	19.79	19.42	15.95	12.38	4.5
ENSG00000088280.21	ASAP3	8.33	3.9	8.95	2.89	2.56	4.78	24.06	29.12	17.18	17.69	25.16	40.28
ENSG00000088298.13	EDEM2	47.61	41.22	47.25	39.2	48.29	43.67	11.69	15.03	25.87	26.76	31.23	17.7
ENSG00000088305.19	DNMT3B	4.22	2.23	3.77	11.55	11.88	10.72	43.45	42.61	47.2	47.33	379.49	415.21
ENSG00000088320.4	REM1	0	0	0.16	0	0	0	0	0.07	0	0	0.05	0
ENSG00000088325.16	TPX2	8.22	35.05	8.3	52.64	71.17	66.43	103.27	102.14	117.72	125.36	113.51	61.13
ENSG00000088340.18	FER1L4	0	0	0	0.14	0	0	0	0	0	0	0.08	0
ENSG00000088356.6	PDRG1	13.87	17.85	13.57	33.02	38.48	40.66	14.76	13.69	21.11	18.8	18.93	18.15
ENSG00000088367.23	EPB41L1	5.81	2.71	7.68	136.16	123.33	138.41	20.63	31.13	22.92	30.68	17.85	8.2
ENSG00000088386.17	SLC15A1	0.08	0.07	0	87.49	74.54	90	0.86	0.67	4.12	4.69	2.17	1.88
ENSG00000088387.22	DOCK9	29.63	31.27	25.22	11.86	15.21	10.59	28.25	26.77	92.81	87.17	9.59	4.8
ENSG00000088448.14	ANKRD10	48.76	27.68	39.46	38.5	35.44	38.05	113.06	124.79	128.46	112.3	163.42	196.15
ENSG00000088451.11	TGDS	4.43	5.04	4.14	20.31	20.7	26.24	11.89	13.62	15.46	14.52	11.92	15.95
ENSG00000088538.13	DOCK3	0.04	0.09	0	0.06	0.02	0.02	6.3	6.4	7.82	6.39	5.03	3.64
ENSG00000088543.15	C3orf18	2.29	2.77	2.48	0.67	0.58	0.68	4	3.16	2.75	3.12	9.77	7.45
ENSG00000088682.14	COQ9	30.47	33.05	27.24	68.9	68.92	64.59	21.49	25.1	28.89	27.51	24.7	36.46
ENSG00000088726.16	TMEM40	0	0	0	2.14	2.6	3.77	3.78	5.38	0.82	1.75	0	0.05
ENSG00000088727.14	KIF9	35.58	33.57	39.91	4.63	4.64	7.77	6.52	5.48	3.26	5.22	7.07	10.35
ENSG00000088756.13	ARHGAP28	9.93	4.37	8.97	9.81	11.35	10.37	12.53	14.05	20.23	19.47	2.46	1.8
ENSG00000088766.12	CRLS1	28.94	28.11	21.04	66.29	63.9	74.03	31.5	39.43	42.89	46.12	41.23	52.36
ENSG00000088782.5	DEFB127	0	0	0	0	0	0	0	0	0	0	0	0
ENSG00000088808.18	PPP1R13B	10.84	7.19	12.25	8.03	10.8	11.63	5	5.55	14.19	13.24	3.79	2.21
ENSG00000088812.18	ATRN	11.34	10.86	9.75	61.81	61.8	69.13	24.79	23.8	21.85	21.71	17.19	8.08
ENSG00000088826.18	SMOX	18.3	16.36	17.15	18.34	23.54	20.43	11.97	9.52	7.76	9.87	5.76	6.8
ENSG00000088827.14	SIGLEC1	0	0	0	0	0.02	0.03	0	0	0	0	0.02	0.01
ENSG00000088832.18	FKBP1A	1979.69	1327.95	1901.89	127.15	148.02	135.11	222.86	216.89	183.36	180.29	168.12	123.23
ENSG00000088833.18	NSFL1C	65.5	63.45	73.1	75.83	80.61	79.82	72.38	74.99	74.19	64.2	64.2	49.25
ENSG00000088836.14	SLC4A11	10.9	9.99	9.29	0.94	0.68	0.93	3.66	2.94	3.26	2.32	18.06	23.96
ENSG00000088854.13	DNAAF9	9.46	5.13	7.9	0	0	0	3.41	3.86	4.6	4.31	4.54	3.05
ENSG00000088876.13	ZNF343	4.04	4.26	3.41	5.4	4.92	4.76	3.94	4.16	4.34	5.27	2.01	1.87
ENSG00000088881.22	EBF4	1.21	1.08	4.6	6.11	5.03	7.69	3.38	1.45	2.12	2.17	4.01	1.65
ENSG00000088882.8	CPXM1	1.56	1.15	1.87	0	0.03	0	37.4	37.4	30.74	30.41	69.12	48.51
ENSG00000088888.18	MAVS	19.23	10.51	18.62	24.54	24.22	25.49	14.6	13.08	17.13	15.8	7.61	3.78
ENSG00000088899.16	LZTS3	1.81	1.02	1.39	5.11	5.02	5.16	9.64	9.78	9.78	9.24	16.69	16.24
ENSG00000088926.15	F11	0	0	0	0	0	0	0	0	0	0	0.31	0.68
ENSG00000088930.8	XRN2	17.01	27.78	13.86	40.23	45.12	46.42	92.62	95.69	86.51	86.67	83.09	48.39
ENSG00000088970.16	KIZ	2.8	2.46	4.32	8.63	7.58	9.27	12.37	11.56	8.14	8.28	17.52	33.87
ENSG00000088986.11	DYNLL1	944.26	733.44	899.32	462.5	534.96	562.39	383.91	388.48	497.91	523.58	345.05	520.15
ENSG00000088992.18	TESC	1.05	0.17	1.08	2.01	4.13	2.08	2.47	2.45	0.84	0.7	28.54	16.7
ENSG00000089006.17	SNX5	36.25	51.12	30.87	165.82	164.1	161.52	118.06	109.17	134.75	133.49	149.38	165.84
ENSG00000089009.16	RPL6	1985.55	2357.15	1836.16	2083.49	2175.86	2087.91	2538.88	2586.37	2508.54	2553.44	2462.91	2709.57
ENSG00000089012.14	SIRPG	0	0	0	0	0	0	0	0	0	0	0	0
ENSG00000089022.15	MAPKAPK5	18.72	17.27	15.71	46.58	51.8	47.31	41.58	40.53	37.35	38.87	52.67	30.46
ENSG00000089041.17	P2RX7	0.25	0.18	0.22	0	0	0	0	0.09	0	0.04	0.54	0.12
ENSG00000089048.15	ESF1	2.8	5.5	2.49	14.85	16.17	17.07	24.19	22.68	19.51	19.89	31.56	13.73
ENSG00000089050.16	RBBP9	5.91	3.59	4.04	13.57	15.39	22.7	14.37	13.68	9.4	10.13	10.66	4.9
ENSG00000089053.13	ANAPC5	66.12	87.73	56.53	78.63	80.29	80.69	95.75	99.82	91.04	91.11	98.88	80.5
ENSG00000089057.15	SLC23A2	10.7	5.77	10.04	7.59	8.06	9.76	8.4	7.98	13.01	13	5.27	5.2
ENSG00000089060.12	SLC8B1	13.39	13.67	12.65	12.85	13.08	14.59	5.23	7.28	3.65	3.43	7.2	8.8
ENSG00000089063.15	TMEM230	111.99	79.7	82.26	88.22	90.21	101.76	75.92	69.18	79.1	77.39	76.07	69.77
ENSG00000089091.17	DZANK1	0.58	1.2	0.56	3.57	4.29	3.07	4.05	4.31	2.62	4.14	6.22	5.21
ENSG00000089094.20	KDM2B	12.43	8.19	9.86	14.75	17.77	14.96	52.07	52.63	43.87	36.71	44.79	24.17
ENSG00000089101.19	CFAP61	0	0	0	0.07	0	0	0.35	0.4	0.2	0.63	0.07	0.12
ENSG00000089116.4	LHX5	0	0	0	0.32	0.39	0.43	8.44	8.12	0.3	0.35	2.4	0.07
ENSG00000089123.16	TASP1	1.64	3.48	2.93	8.19	8.9	8.81	6.7	6.11	6.06	6.42	3.84	3.98
ENSG00000089127.15	OAS1	4.05	5.38	3.82	42.67	37.16	39.21	0.24	0.28	0	0.04	0.41	0.03
ENSG00000089154.11	GCN1	22.7	22.98	26.9	58.38	56.13	49.54	47.65	43.08	43.12	42.81	41.29	40.58
ENSG00000089157.16	RPLP0	3587.5	3122.34	3503.78	2404.45	2519.84	2724.54	4762.13	5007.92	4595.23	4759.35	3612.19	3715.22
ENSG00000089159.17	PXN	209.8	121.03	208.7	101.21	106.69	104.5	103.33	105.98	128.2	120.27	35.82	19.84
ENSG00000089163.4	SIRT4	1.06	1.34	1.62	2.49	3.85	4.25	3.17	2.38	2.8	2.69	2.11	2.46
ENSG00000089169.15	RPH3A	0	0	0	0	0	0	0.74	0.37	0.36	0.63	0.1	0.02
ENSG00000089177.20	KIF16B	1.31	1.08	2.79	11.18	10.32	11.49	10.97	10.6	9.19	10.04	4.57	1.99
ENSG00000089195.15	TRMT6	3.09	4.3	1.83	15.21	16.31	18.02	23.06	23.76	17.73	19.05	13.09	9.52
ENSG00000089199.10	CHGB	0.11	0.05	0	0.2	0.28	0.2	2.84	2.58	3.28	2.98	6.2	2.59
ENSG00000089220.5	PEBP1	174.55	156.26	161.94	160.8	169.43	155.27	198.55	195.72	205.4	194.38	270.81	315.62
ENSG00000089225.20	TBX5	0	0	0	0	0	0	0.16	0.11	0.06	0.12	0	0.01
ENSG00000089234.16	BRAP	6.5	10.3	5.5	14.87	15.54	20.61	18.45	16.29	18.92	18.67	13.28	7.7
ENSG00000089248.7	ERP29	137.74	143.76	145.26	211.65	212.3	202.08	122.36	115.64	146	164.47	151.44	233.31
ENSG00000089250.20	NOS1	0	0	0	0.01	0	0	0.59	0.72	0.11	0.12	2.09	0.35
ENSG00000089280.19	FUS	198.48	219.43	189.22	233.38	262.55	280.67	822.67	753.03	638.27	623.62	668.67	522.7
ENSG00000089289.16	IGBP1	29.02	34.13	25.58	55.58	53.06	59.57	34.94	35.76	39.17	40.28	40.28	31.86
ENSG00000089327.15	FXYD5	177.83	290.64	185.92	19.47	24.01	21.44	37.49	32.29	21.46	19.2	180.13	146.09
ENSG00000089335.22	ZNF302	6.8	8.4	5.3	16.75	12.9	20.1	44.54	46.85	51.54	50.23	33.51	26.27
ENSG00000089351.15	GRAMD1A	104.69	69.64	113.78	19.7	22.93	19.37	51.36	51.3	44.09	39.79	76.18	97.25
ENSG00000089356.19	FXYD3	0	1.97	0	2028.38	1970.44	1766.98	13.89	9.49	1.56	0.9	0.65	0.4
ENSG00000089472.18	HEPH	0.89	0.53	0.58	230.39	223.1	233.73	65.77	66.59	52.06	52.21	35.67	15.22
ENSG00000089486.17	CDIP1	20.92	12.04	20.39	42.71	49.91	44.76	15.81	12.4	16.58	16.77	32.29	17.44
ENSG00000089505.18	CMTM1	1.36	1.77	1.67	0.3	1.38	0.62	2.54	1.64	0.96	1.37	2.41	0.06
ENSG00000089558.9	KCNH4	0	0	0	0.17	0.14	0.22	0.15	0.19	0	0.03	0.1	0.29
ENSG00000089597.18	GANAB	213.78	148.94	220.72	324.83	353.84	328.33	219.04	200.59	207.4	208.84	251.07	178.22
ENSG00000089639.11	GMIP	13.44	9.66	13.97	7.2	9.11	9.17	4.96	5.4	4.55	5.67	6.88	5.12
ENSG00000089682.17	RBM41	2.66	2.59	1.83	7.24	9.26	10.65	23.71	24.59	22.46	20.19	16.95	12.99
ENSG00000089685.15	BIRC5	26.36	64.83	29.94	22.46	31.17	20.65	57.66	55.58	57.5	54.43	72.04	66.71
ENSG00000089692.9	LAG3	0.3	1.32	1.26	0.69	1.02	0.22	1.33	1.14	0.33	0.22	2.34	3.1
ENSG00000089693.11	MLF2	181.18	129.37	194.66	319.78	363.52	303.02	163.38	166.69	176.64	173.05	188.95	135.56
ENSG00000089723.10	OTUB2	1.61	1.77	1.69	0.2	0.62	0.29	1.4	1.41	0.92	1.01	2.52	1.31
ENSG00000089737.19	DDX24	46.17	82.91	40.44	85.02	90.72	98.63	112.9	104.23	102	89.4	122.81	68.35
ENSG00000089775.12	ZBTB25	4.02	2.88	2.54	3.45	2.33	3.63	3.11	3.58	3.47	3.53	6.03	3.3
ENSG00000089818.18	NECAP1	12.64	11.27	14	37.82	36.7	37.57	12.1	13.72	14.02	17.17	11.1	8.97
ENSG00000089820.17	ARHGAP4	27.3	34.37	32.37	22.19	18.12	18.22	10.44	8.49	5.65	4.21	18.18	42.56
ENSG00000089847.13	ANKRD24	0.27	0.18	0.28	0.41	0.48	0.6	1.73	2.05	1.07	0.78	5.1	9.87
ENSG00000089876.12	DHX32	12.77	22.49	12.01	15.81	20.48	19.06	27.94	28.2	29.01	27.18	15.09	7.92
ENSG00000089902.10	RCOR1	8.96	6.67	8.07	12.71	12.34	14.81	16.83	18.2	19.74	21.82	15.87	8.13
ENSG00000089916.18	GPATCH2L	8.87	4.38	6.43	10.28	14.68	12.87	18.55	16.94	20.93	23.44	20.43	14.39
ENSG00000090006.18	LTBP4	52.83	40.64	58.42	70.67	79.13	52.73	45.64	55.59	44.21	45.93	90.89	84.23
ENSG00000090013.11	BLVRB	81.12	91.25	95.25	147.88	156.93	139.1	24.11	21.27	21.2	20.02	46.09	47.4
ENSG00000090020.11	SLC9A1	43.18	42.14	37.08	22.17	23.15	18.73	16.4	15.14	16.05	18.58	10.76	8.38
ENSG00000090054.16	SPTLC1	28.08	35.54	33.18	27.3	30.17	31.84	66.66	75.44	78.47	75.22	56.65	48.39
ENSG00000090060.19	PAPOLA	49.57	54.3	31.58	85.61	81.43	93.6	141.03	130.79	141.62	147.85	114.47	89.93
ENSG00000090061.17	CCNK	20.63	12.34	21.23	17.2	20.1	30.84	96.42	73.75	77.9	61.16	99.53	15.66
ENSG00000090097.22	PCBP4	27.37	23.73	32.14	25.26	26.4	23.39	29.53	33.34	18.12	17.9	14.99	13.07
ENSG00000090104.12	RGS1	0	0	0	0	0	0	0	0	0	0	0	0
ENSG00000090238.12	YPEL3	58.07	31.24	80.4	41.68	37.11	32.41	64.7	66.84	91.16	87.57	26.08	28.27
ENSG00000090263.16	MRPS33	67.16	55.4	56.26	129.2	121.34	140.78	66.48	60.31	60.12	61.25	74.16	117.52
ENSG00000090266.13	NDUFB2	410.03	437.34	426.9	142.53	176.03	159.93	181.82	181.46	157.36	169.67	140.48	277.48
ENSG00000090273.14	NUDC	86.35	155.17	102.39	44.58	47.12	44.31	108.91	102.54	104.54	101.46	102.12	84.99
ENSG00000090316.16	MAEA	38.06	40.71	41.99	37.78	44	33.96	60.3	61.4	62.15	59.63	43.57	40.31
ENSG00000090339.9	ICAM1	4.61	1.74	4.25	23.34	23.34	23.62	0.39	0.79	0.15	0.42	10.14	4.82
ENSG00000090372.15	STRN4	89.42	59.18	107.88	74.3	79.77	81.06	71.08	72.95	67.45	68.48	73.45	48.17
ENSG00000090376.11	IRAK3	0.62	0.43	0.33	0	0	0	0.31	0.32	0.1	0.1	0.54	0.64
ENSG00000090382.7	LYZ	0	0.25	0	4.02	6.3	4.21	0.63	0.52	0.25	0	0.13	0.19
ENSG00000090402.8	SI	0	0.04	0	59.08	46.2	55.16	0	0	0	0	0	0
ENSG00000090432.7	MUL1	19.62	19.17	16.97	15.45	18.06	16.92	22.8	21.63	20.71	20.55	16.41	13.86
ENSG00000090447.12	TFAP4	4.83	5.73	5.86	13.72	16.47	13.51	15.78	13.58	9.86	11	11.95	7.52
ENSG00000090470.15	PDCD7	12.58	10.09	11.25	9.97	10.82	10.1	26.14	24.68	28.13	27.75	15.53	11.43
ENSG00000090487.11	SPG21	92.69	76.49	78.34	85.57	84.47	97.06	77.83	81.02	78.84	71.58	50.11	35.53
ENSG00000090512.12	FETUB	0	0	0	0.36	0.59	0.69	0	0	0	0	0	0.07
ENSG00000090520.12	DNAJB11	59.06	96.58	62.41	88.21	96.4	95.39	61.94	59.8	63.7	68.5	77.66	83.94
ENSG00000090530.10	P3H2	0.18	0.15	0.28	6.28	7.7	6.73	38.29	40.92	56.5	60.91	95.66	15.15
ENSG00000090534.20	THPO	0	0	0.09	1.21	0.83	0.37	0.61	0.52	0.06	0.55	0.32	0.23
ENSG00000090539.16	CHRD	1.16	0.11	0.4	2.68	2.92	1.28	4.28	1.21	3.13	3.93	0.77	0.63
ENSG00000090554.13	FLT3LG	7.6	5.49	7.69	4.26	4.55	4.13	0.66	1.19	0.82	0.43	2.51	2.15
ENSG00000090565.17	RAB11FIP3	25.32	20	31.51	46.19	45.16	42.39	36.44	38.91	33.95	32.63	23.48	18.02
ENSG00000090581.11	GNPTG	59.68	49.2	55.86	57.22	57.85	55.87	42.56	48.14	46.7	46.31	31.33	36.38
ENSG00000090612.22	ZNF268	4.41	2.51	4.83	20.36	19.88	25.06	23.97	24.36	28.04	21.71	11.13	3.54
ENSG00000090615.16	GOLGA3	38.04	32.64	36.47	41.88	45.83	40.84	15.91	16.47	19.83	17.1	19.58	9.91
ENSG00000090621.15	PABPC4	115.24	133.66	124.17	65.83	56.8	68.17	167.36	183.1	184.2	176.51	164.12	112.51
ENSG00000090659.18	CD209	0	0	0	0	0	0	0	0	0	0	0.16	0.04
ENSG00000090661.12	CERS4	10.23	5.38	11.47	26.24	27.24	25.19	72.72	79.09	67.61	69.29	93.11	107.43
ENSG00000090674.16	MCOLN1	17.54	20.67	18.09	11.86	12.46	8.5	24.22	23.15	23.58	23	11.56	9.9
ENSG00000090686.16	USP48	32.96	33.59	23.06	14.08	12.32	14.18	29.57	29.27	36.26	34.45	39.69	30.47
ENSG00000090776.6	EFNB1	40.64	34.5	40.5	12.56	14.42	12.19	34.29	33.74	73.81	73.72	18.35	4.75
ENSG00000090857.14	PDPR	11.47	6.68	10.31	22.22	22.44	23.77	30.65	30.2	28.45	25.24	28.11	17.21
ENSG00000090861.17	AARS1	27.72	30.19	28.02	226.76	231.19	237.4	47.75	46.22	75.99	75.55	110.29	86.91
ENSG00000090863.12	GLG1	41.73	45.93	34.64	108.26	110.37	135.02	47.53	46.9	48.99	46.72	78.12	50.84
ENSG00000090889.12	KIF4A	1.77	8	1.93	11.16	14.48	11.84	23.62	23.72	20.23	19.93	25.26	11.82
ENSG00000090905.19	TNRC6A	12.46	10.1	11.7	18.64	17.05	17.2	50.11	42.28	28.63	33.01	36.79	27.77
ENSG00000090924.15	PLEKHG2	30.17	18.82	30.3	21.19	23.39	15.71	35.36	44.33	37.75	31.08	18.32	14.38
ENSG00000090932.11	DLL3	1.06	1.07	0.98	0.63	0.59	0.58	1.04	0.7	0.15	0.32	22.18	10.47
ENSG00000090971.5	NAT14	48.31	52.54	56.31	18.9	16.16	16	56.78	64.79	61.7	57.58	50.48	74.89
ENSG00000090975.14	PITPNM2	4.65	2.89	4.12	8.42	6.98	7.39	0.71	0.47	0.46	0.37	0.89	0.85
ENSG00000090989.18	EXOC1	12.35	16.75	9.41	15.7	16.36	23.01	28.04	27.6	27.12	26.11	17.99	22.7
ENSG00000091009.8	RBM27	2.88	4.97	2.37	10.78	10.67	11.29	14.34	12.95	10.91	10.8	17.28	6.49
ENSG00000091010.6	POU4F3	0.1	0.05	0	0	0	0	0.17	0	0.14	0	0.03	0.02
ENSG00000091039.17	OSBPL8	5.97	4.15	5.55	14.57	17.69	16.92	34	28.23	34.07	31.47	23.68	8.08
ENSG00000091073.20	DTX2	12.23	8.01	11.21	17.08	20.79	19.86	14.17	17.83	22.1	16.32	16.92	18.05
ENSG00000091106.19	NLRC4	0	0	0	0.09	0.09	0.32	0	0	0	0	0	0.01
ENSG00000091127.14	PUS7	9.61	7.86	8.17	9.22	13.15	12.6	21.02	18.51	15.82	14.01	28.4	20.63
ENSG00000091128.13	LAMB4	0	0.05	0.31	0.25	0.13	0.47	0	0	0.03	0	0	0
ENSG00000091129.22	NRCAM	5.77	11.59	3.58	21.9	23.93	22.07	4.23	3.85	1.45	1.14	2.93	2.47
ENSG00000091136.15	LAMB1	394.86	399.6	360.91	148.79	152.71	160.23	339.47	322.52	369.46	367.73	59.9	75.91
ENSG00000091137.14	SLC26A4	0.19	0.27	0.4	0.19	0	0.11	0.09	0.17	0	0	0.15	0.09
ENSG00000091138.13	SLC26A3	0	0.73	0	379.22	260.22	361.81	0	0	0	0	0	0
ENSG00000091140.15	DLD	17.47	26.28	15.43	57.05	59.44	62.92	71.45	71.45	77.74	73.48	61.69	36.24
ENSG00000091157.15	WDR7	2.46	1.22	2.92	1.74	1.75	1.58	6.48	4.89	4.52	3.93	4.9	1.21
ENSG00000091164.13	TXNL1	56.16	53.75	40.91	30.85	35.04	36.1	55.87	57.83	59.99	61.84	82.38	66.23
ENSG00000091181.20	IL5RA	0	0	0	0	0	0	0.03	0	0	0	0	0
ENSG00000091262.17	ABCC6	0.05	0.2	0.22	29.94	29.92	28.82	4.91	7.63	3.32	2.68	0.95	3.12
ENSG00000091317.8	CMTM6	48.41	39.4	32.98	40.44	41.32	45.47	40.92	39.99	46.06	44.67	39.86	21.07
ENSG00000091409.16	ITGA6	95.38	82.06	74.88	20.31	23.85	30.04	27.76	30.33	23.55	21.14	110.21	52.61
ENSG00000091428.18	RAPGEF4	2.07	1.44	1.97	0.32	0.02	0.09	0.44	0.44	1.08	1.18	1.46	1.05
ENSG00000091436.17	MAP3K20	6.3	6.11	4.58	15.9	18.16	21.81	10.87	11.01	14.77	13.21	3.74	3.3
ENSG00000091482.8	SMPX	0	0	0	0.21	0.59	0.44	0.81	0.64	3.91	4.51	0.23	0.13
ENSG00000091483.8	FH	22.64	52.08	22.94	68.35	75.93	83.13	112.74	118.83	83.36	89.72	65.34	53.52
ENSG00000091490.11	SEL1L3	67.48	57.86	55.28	9.95	12.65	10.79	25.94	30	16.7	18.1	35.17	32.36
ENSG00000091513.16	TF	0.5	0.66	0.7	55.89	72.74	146.99	1.04	0.25	0.63	0.04	1.01	1.84
ENSG00000091527.17	CDV3	73.42	68.1	70.99	101.96	108.24	118.59	123.88	122.19	141.68	141.42	79.84	38.76
ENSG00000091536.20	MYO15A	0.19	0	0.08	0.67	0.31	0.19	1.88	0.48	0.27	0.72	1.43	2.8
ENSG00000091542.9	ALKBH5	33.53	31.72	31.74	41.38	46.34	40.02	24.27	23	22.53	21.08	29.73	13.37
ENSG00000091583.11	APOH	0	0.4	0	62.87	78.66	53.99	0.25	0	0.11	0	0.07	0
ENSG00000091592.17	NLRP1	36.01	30.96	36.71	0.03	0.25	0.5	0.37	0.13	0	0.02	1.04	0.44
ENSG00000091622.16	PITPNM3	0.32	0.2	0.09	0.47	0.67	0.47	2.52	2.81	1.55	1.7	4.41	1.85
ENSG00000091640.8	SPAG7	98.46	93.33	98.16	33.31	34.8	33.78	100.91	98.31	94.86	96.83	115.05	115.39
ENSG00000091651.9	ORC6	3.21	11.81	2.53	11.47	12.45	12.35	81.49	82.56	98.43	100.91	60.29	50.51
ENSG00000091656.19	ZFHX4	0.01	0.03	0.06	0	0	0	7.83	6.88	2.02	1.77	0.63	0.21
ENSG00000091664.9	SLC17A6	0	0	0	0	0	0	0	0.08	0.31	0.03	0	0.17
ENSG00000091704.10	CPA1	0	0	0	0	0	0	0	0.11	0.13	0	0	0
ENSG00000091732.17	ZC3HC1	16.18	17.44	16.29	15.2	16.44	19.88	21.66	23.68	20.71	22.6	17.7	16.14
ENSG00000091831.25	ESR1	0	0	0	0	0	0	0.27	0.02	0	0	0	0.01
ENSG00000091844.8	RGS17	0.55	0.54	0.34	0	0	0	0.35	0.34	0.06	0.05	1.46	1.16
ENSG00000091879.14	ANGPT2	24.72	57.88	18.4	0.13	0.01	0.11	0.44	0.41	0	0.06	0	0
ENSG00000091947.10	TMEM101	40.19	34.21	38.39	38.05	36.48	34.47	32.89	30.94	33.77	32.83	36.47	28.9
ENSG00000091972.18	CD200	9.14	2.37	7.42	0.33	0.16	0.34	12.64	13.89	5.46	5.51	67.19	65.18
ENSG00000091986.16	CCDC80	17.84	24.48	16.51	2.13	2.67	2.32	10.67	7.63	14.22	14.57	13.41	6.96
ENSG00000092009.10	CMA1	0	0	0	0	0	0	0	0	0	0	0	0
ENSG00000092010.15	PSME1	134.91	163.49	135.94	216.12	220.72	207.6	40.58	40.3	51.72	51.6	100.06	78.24
ENSG00000092020.11	PPP2R3C	21.69	28.25	15.58	25.61	27.3	27.8	20.79	27.29	28.05	18.59	22.24	28.17
ENSG00000092036.19	HAUS4	33.35	27.39	33.11	80.59	83.09	79.57	67.88	75.53	56.22	57.72	68.53	49.75
ENSG00000092051.18	JPH4	0.09	0	0.13	0	0	0	2.81	2.74	0.21	0.07	34.07	29.5
ENSG00000092054.13	MYH7	0	0	0	0.01	0	0	0	0	0.04	0	0.03	0
ENSG00000092067.7	CEBPE	0	0	0	0	0	0.26	0	0	0	0	0.13	0.26
ENSG00000092068.21	SLC7A8	1.69	1.14	2.27	5.63	7.13	6.77	42.41	42.91	30.39	33.95	76.59	45.53
ENSG00000092094.11	OSGEP	41.67	41.04	38.45	46.09	44.4	49.72	40.19	50.45	46.38	52.91	23.09	35.5
ENSG00000092096.19	SLC22A17	2.45	0.89	1.65	0.69	0.71	0.57	35.27	35.95	17.68	16.1	24.95	44.27
ENSG00000092098.18	RNF31	25.66	30.71	28.43	26.74	40.16	34.27	39.78	42.68	36.7	33.53	29.41	31.9
ENSG00000092108.22	SCFD1	14.25	26.27	10.55	36.82	39.78	46.55	50.3	47.86	45.23	48.57	65.85	49.58
ENSG00000092140.16	G2E3	4.14	3.83	3.36	8.49	9.11	11.77	25.18	25.39	21.6	19.31	28.76	19.94
ENSG00000092148.14	HECTD1	21.56	34.77	17.12	40.4	37.95	43.07	72.08	74.15	76.16	76.32	47.4	44.38
ENSG00000092199.19	HNRNPC	600.5	618.09	604.35	364.99	404.44	344.11	952.84	973.56	842.96	827.1	925.47	784.6
ENSG00000092200.13	RPGRIP1	0.67	0	0	0.18	0.07	0	0.22	0.63	0	0	0.38	0.6
ENSG00000092201.10	SUPT16H	22.29	35.88	17.37	54.92	54.51	57.37	147.98	145.98	107.4	110.32	141.72	82.78
ENSG00000092203.15	TOX4	38.48	37.25	42.47	44.25	53.18	53.31	61.8	55.58	65.44	58.9	40.74	17.93
ENSG00000092208.19	GEMIN2	15.58	16.11	13.61	12.16	14.68	17.04	22.63	28.88	19.11	15.3	27.91	23.81
ENSG00000092295.12	TGM1	0.54	0.23	0.55	1.34	1.4	1.63	7.82	8.18	9.98	6.78	1.75	1.52
ENSG00000092330.19	TINF2	37.97	35.6	37.26	22.37	25.24	25.94	32.65	28.02	25.27	27.22	17.42	23.89
ENSG00000092345.14	DAZL	0	0	0	0	0	0	0.36	0.03	0	0.04	11.06	0.55
ENSG00000092377.15	TBL1Y	0	0	0	0	0	0	0	0	0	0	0	0
ENSG00000092421.17	SEMA6A	2.69	0.64	1.72	49.33	50.29	47.2	92.81	93.6	73.77	65.89	75.48	68.5
ENSG00000092439.16	TRPM7	4.61	4.42	2.69	16.94	16.62	20.7	25.78	27.37	40.74	37.2	19.68	10.49
ENSG00000092445.12	TYRO3	6.86	11.84	8.5	66.1	80.65	76.36	136.05	129.87	111.17	107.58	63.84	46.63
ENSG00000092470.12	WDR76	1.96	5.19	1.13	3.3	4.75	3.93	12.77	12.04	5.85	6.4	11.07	4.19
ENSG00000092529.26	CAPN3	1.14	1.11	0.83	25.26	20.05	24.31	1.82	1	1.91	1.82	0.35	1.31
ENSG00000092531.10	SNAP23	74.58	69.83	58.05	56.85	52.65	64.67	58.66	57	69.24	79.71	42.88	42.61
ENSG00000092607.15	TBX15	0	0	0	0.36	0.52	0.32	0.05	0.03	0.13	0.16	0	0.01
ENSG00000092621.13	PHGDH	15.41	18.43	16.49	150.1	178.6	171.74	447.54	437.5	519.16	509.32	369.62	417.58
ENSG00000092758.18	COL9A3	0.78	0.47	0.67	0.39	0.43	1.45	95.59	101.53	115.71	91.74	129.67	194.87
ENSG00000092820.19	EZR	30.57	38.03	32.52	198.04	220.57	214.9	322.96	313.34	759.66	749.55	131.25	95.73
ENSG00000092841.19	MYL6	4638.9	5761.35	4958.45	1370.52	1527.65	1329.72	1531.86	1468.24	1731.54	1837.62	1036.73	1408.14
ENSG00000092847.14	AGO1	5.45	3.52	5.54	7.01	7.82	7.35	8.34	7.74	7.61	7.61	6.38	5.19
ENSG00000092850.12	TEKT2	0.09	0	0.25	0.15	0.14	0	6.01	4.59	0.68	1.69	1.3	1.68
ENSG00000092853.14	CLSPN	1.25	2.73	1.11	1.91	2.19	1.99	8.97	10.01	6.6	5.39	9.63	4.12
ENSG00000092871.17	RFFL	8.56	5.58	9.77	39.04	42.16	55.6	8.99	12.72	10.95	11.44	10.66	3.88
ENSG00000092929.13	UNC13D	2.58	2.77	2.66	10.11	11.47	8.48	0.8	1.09	0.85	0.33	2.94	8.32
ENSG00000092931.12	MFSD11	16.76	16.8	13.57	19.51	20.34	19.67	14.75	17.27	14.77	18.19	10.84	7.3
ENSG00000092964.18	DPYSL2	42.52	41.3	36.99	10.52	11.25	11.2	18.75	18.42	10.21	9.66	30.68	13.54
ENSG00000092969.12	TGFB2	0.15	0.69	0.02	1.33	0.9	2.29	5.32	4.22	2.11	2.42	0.7	0.49
ENSG00000092978.11	GPATCH2	1.79	1.93	2.48	7.79	7.92	9.1	18.26	18.39	8.39	9.19	6.6	3.64
ENSG00000093000.19	NUP50	10.94	13.57	10.4	35.57	41.42	43.7	53.6	46.98	47.07	43.97	48.68	20.41
ENSG00000093009.11	CDC45	6.02	21.44	5	8.62	9.36	8.04	19.87	16.14	13.01	16.37	26.05	43.14
ENSG00000093010.15	COMT	211.18	171.81	204.52	235.17	263.57	270.05	24.85	26.36	25.34	26.56	30.47	19.77
[truncated: 61,193 more rows]
